# Supplementary material for: Morphology remodelling and membrane channel formation in synthetic cells via reconfigurable DNA nanorafts
Source: Nat Mater. 2025 Jan 13;24(2):278–86. doi: 10.1038/s41563-024-02075-9 (PMC11790494; doi:10.1038/s41563-024-02075-9)
Supplement: Supplementary file 10 — Statistical source data. [file 41563_2024_2075_MOESM10_ESM.xlsx]

## Sheet: Fig. 1d
X	s-DR	Intermediate	e-DR	R-s-RD
545	14.8734	13.621	6.92992	20.6005
545.2	15.2471	13.8621	7.0383	21.0072
545.4	15.6458	14.1095	7.15376	21.4257
545.6	16.0645	14.3397	7.26832	21.8537
545.8	16.518	14.5982	7.37902	22.2733
546	16.9554	14.8573	7.48512	22.7032
546.2	17.4078	15.1386	7.60592	23.167
546.4	17.8584	15.4356	7.72227	23.6148
546.6	18.3118	15.7156	7.85908	24.0892
546.8	18.7877	15.9672	7.9594	24.5844
547	19.3022	16.2357	8.09064	25.0844
547.2	19.8041	16.541	8.24102	25.538
547.4	20.3163	16.8391	8.37246	26.0445
547.6	20.8468	17.1392	8.51975	26.5412
547.8	21.3959	17.4217	8.66578	27.0615
548	21.9569	17.7243	8.82413	27.6015
548.2	22.5538	18.037	8.97897	28.1383
548.4	23.1301	18.3584	9.1456	28.656
548.6	23.7469	18.7142	9.28662	29.1944
548.8	24.3571	19.0332	9.4312	29.7529
549	24.9847	19.3232	9.61975	30.3311
549.2	25.5997	19.6364	9.78358	30.903
549.4	26.221	19.9873	9.92291	31.5022
549.6	26.8704	20.3236	10.0751	32.1114
549.8	27.5238	20.6804	10.26	32.7131
550	28.1883	21.0206	10.4393	33.3173
550.2	28.8545	21.3874	10.606	33.9317
550.4	29.5252	21.7458	10.7758	34.5564
550.6	30.2508	22.1211	10.9631	35.1686
550.8	30.9673	22.5053	11.1188	35.8027
551	31.6922	22.9036	11.2931	36.436
551.2	32.4162	23.2879	11.4631	37.1123
551.4	33.1297	23.6857	11.6378	37.7811
551.6	33.8933	24.0853	11.7999	38.4515
551.8	34.6529	24.4938	11.9524	39.1212
552	35.4076	24.9128	12.1051	39.8128
552.2	36.1768	25.3278	12.3082	40.5162
552.4	36.9151	25.7482	12.4816	41.1861
552.6	37.672	26.1413	12.6378	41.8537
552.8	38.4594	26.5432	12.8074	42.5809
553	39.2521	26.9651	12.9967	43.2767
553.2	40.0471	27.3924	13.1735	43.9616
553.4	40.8511	27.8167	13.349	44.6606
553.6	41.6849	28.2164	13.51	45.3634
553.8	42.5053	28.6423	13.6826	46.0286
554	43.2696	29.0721	13.8481	46.7327
554.2	44.0639	29.4765	14.0255	47.4209
554.4	44.8581	29.8798	14.2351	48.1151
554.6	45.6787	30.2994	14.4159	48.7959
554.8	46.4968	30.7181	14.5891	49.4856
555	47.3356	31.137	14.8104	50.134
555.2	48.1543	31.5685	15.0101	50.7976
555.4	48.9232	31.9586	15.1897	51.4574
555.6	49.7189	32.3618	15.37	52.1235
555.8	50.5099	32.7529	15.5366	52.7691
556	51.3066	33.205	15.7251	53.4359
556.2	52.083	33.6053	15.8966	54.0714
556.4	52.851	33.9909	16.0607	54.6945
556.6	53.6106	34.3585	16.2451	55.3231
556.8	54.3535	34.7173	16.4065	55.9802
557	55.1142	35.0955	16.5946	56.6145
557.2	55.8326	35.5111	16.7514	57.206
557.4	56.5448	35.9164	16.9169	57.8045
557.6	57.2852	36.2869	17.0865	58.3988
557.8	57.998	36.6477	17.238	58.9582
558	58.6742	36.9973	17.3562	59.526
558.2	59.3273	37.325	17.492	60.0915
558.4	59.9915	37.6622	17.6393	60.6372
558.6	60.6459	37.9842	17.7563	61.1773
558.8	61.2605	38.3178	17.9179	61.706
559	61.8881	38.6371	18.0474	62.2237
559.2	62.4885	38.9236	18.1602	62.705
559.4	63.0841	39.238	18.2811	63.1628
559.6	63.6729	39.506	18.3831	63.6007
559.8	64.2347	39.7534	18.554	64.0473
560	64.7525	40.0276	18.7064	64.4558
560.2	65.2703	40.2713	18.8397	64.8639
560.4	65.8083	40.4889	18.9335	65.217
560.6	66.3025	40.737	19.0156	65.6152
560.8	66.7819	40.9844	19.1457	65.9816
561	67.2122	41.1928	19.2239	66.33
561.2	67.6118	41.3998	19.3029	66.6313
561.4	68.045	41.5793	19.4073	66.9257
561.6	68.4212	41.7479	19.5042	67.2532
561.8	68.7624	41.9284	19.5961	67.5152
562	69.0768	42.1327	19.6743	67.7996
562.2	69.3857	42.2775	19.7345	68.0298
562.4	69.6789	42.4057	19.8323	68.2886
562.6	69.9714	42.5211	19.8799	68.5103
562.8	70.2507	42.6672	19.9396	68.7289
563	70.5008	42.7412	19.974	68.9201
563.2	70.6932	42.8725	19.9908	69.0986
563.4	70.8585	42.9539	19.9817	69.237
563.6	71.0532	43.0065	19.9732	69.3479
563.8	71.2368	43.0594	19.977	69.4869
564	71.4025	43.1151	20.0134	69.5697
564.2	71.5003	43.1543	20.0066	69.6662
564.4	71.6104	43.1804	19.9911	69.7299
564.6	71.6875	43.2445	19.988	69.7788
564.8	71.7984	43.2569	19.9701	69.7826
565	71.8569	43.2938	19.9555	69.7573
565.2	71.8424	43.2794	19.9341	69.7376
565.4	71.8792	43.2399	19.935	69.6882
565.6	71.8759	43.2016	19.8978	69.6373
565.8	71.8509	43.157	19.8732	69.576
566	71.8085	43.122	19.8383	69.5124
566.2	71.7386	43.0783	19.8236	69.4272
566.4	71.6965	43.0138	19.8177	69.3359
566.6	71.6093	42.9446	19.7896	69.2224
566.8	71.5035	42.8405	19.7466	69.0693
567	71.4029	42.7556	19.6855	68.8679
567.2	71.2426	42.6443	19.6333	68.7092
567.4	71.0453	42.5253	19.5675	68.5443
567.6	70.8868	42.3931	19.5411	68.3908
567.8	70.6765	42.2896	19.5013	68.1816
568	70.4664	42.1786	19.4355	67.9997
568.2	70.2871	42.0618	19.3374	67.8241
568.4	70.0863	41.9055	19.2484	67.629
568.6	69.8394	41.797	19.1898	67.3893
568.8	69.6132	41.6292	19.1213	67.1608
569	69.414	41.4526	19.0244	66.9026
569.2	69.1508	41.3166	18.9968	66.6469
569.4	68.883	41.1724	18.9239	66.4124
569.6	68.604	41.0101	18.851	66.1513
569.8	68.3196	40.87	18.7378	65.8723
570	68.0171	40.6759	18.6621	65.5809
570.2	67.7282	40.5102	18.5776	65.263
570.4	67.4251	40.3083	18.4816	64.918
570.6	67.1459	40.1425	18.3988	64.5876
570.8	66.8551	39.9478	18.3077	64.2651
571	66.5101	39.7518	18.2385	63.9268
571.2	66.1918	39.5708	18.1377	63.5894
571.4	65.8584	39.346	18.0573	63.215
571.6	65.4946	39.1684	17.9536	62.8937
571.8	65.1379	38.9441	17.8801	62.5559
572	64.762	38.7473	17.8195	62.2425
572.2	64.3913	38.5292	17.7189	61.8803
572.4	63.9907	38.3342	17.6275	61.5135
572.6	63.6397	38.1235	17.5477	61.1506
572.8	63.2589	37.8994	17.4682	60.7732
573	62.8741	37.6494	17.3874	60.4777
573.2	62.4394	37.4551	17.2846	60.125
573.4	62.0446	37.2264	17.185	59.7387
573.6	61.6641	37.0103	17.0669	59.3926
573.8	61.2422	36.8018	16.9308	59.0411
574	60.8362	36.5514	16.8515	58.6118
574.2	60.4286	36.3361	16.7186	58.2462
574.4	60.0306	36.1043	16.6491	57.862
574.6	59.6229	35.8906	16.5461	57.4729
574.8	59.1952	35.6188	16.4217	57.0785
575	58.7429	35.3883	16.2942	56.6834
575.2	58.3332	35.1635	16.2126	56.3288
575.4	57.9635	34.8873	16.1104	55.9489
575.6	57.5703	34.6226	15.9764	55.5796
575.8	57.2015	34.3955	15.8546	55.148
576	56.8306	34.1487	15.7492	54.7816
576.2	56.4387	33.8723	15.5985	54.3966
576.4	56.0248	33.6542	15.4752	53.9709
576.6	55.6239	33.4304	15.3412	53.5614
576.8	55.2076	33.1599	15.2436	53.1853
577	54.7586	32.9122	15.1535	52.8326
577.2	54.3624	32.7037	15.0468	52.4385
577.4	53.9552	32.4697	14.9387	52.0892
577.6	53.5965	32.1893	14.8024	51.7226
577.8	53.237	31.9564	14.6881	51.3452
578	52.8308	31.7151	14.593	50.9428
578.2	52.452	31.4676	14.4725	50.5917
578.4	52.0806	31.237	14.369	50.2358
578.6	51.7366	31.026	14.2806	49.9016
578.8	51.3653	30.8097	14.1723	49.5789
579	50.9814	30.6099	14.0965	49.223
579.2	50.5928	30.425	13.9824	48.8468
579.4	50.1982	30.1943	13.88	48.4801
579.6	49.8447	29.9626	13.8034	48.1622
579.8	49.4716	29.7233	13.6874	47.813
580	49.1294	29.4881	13.5854	47.4534
580.2	48.7761	29.2646	13.4844	47.1447
580.4	48.3792	29.0483	13.3701	46.7822
580.6	48.0466	28.8258	13.2517	46.4316
580.8	47.6783	28.6126	13.1626	46.0705
581	47.3196	28.4082	13.0427	45.7206
581.2	46.996	28.2083	12.9471	45.4022
581.4	46.6433	28.0145	12.8656	45.0763
581.6	46.2884	27.7805	12.7705	44.7852
581.8	45.9772	27.5883	12.6467	44.4669
582	45.6152	27.3725	12.548	44.1523
582.2	45.2816	27.1623	12.496	43.8342
582.4	44.9557	26.9531	12.3835	43.4904
582.6	44.6487	26.7502	12.3153	43.1885
582.8	44.3442	26.5598	12.201	42.9018
583	44.0385	26.3672	12.0895	42.617
583.2	43.7163	26.2056	12.0125	42.3349
583.4	43.4617	26.0276	11.9353	42.0384
583.6	43.1301	25.8568	11.8427	41.7565
583.8	42.7582	25.6907	11.785	41.4541
584	42.4069	25.5161	11.7246	41.2472
584.2	42.1122	25.3401	11.6326	40.9739
584.4	41.8133	25.1675	11.5565	40.7397
584.6	41.5315	24.9866	11.4914	40.4593
584.8	41.2449	24.8149	11.4362	40.2016
585	40.9617	24.6373	11.3547	39.9278
585.2	40.7377	24.4752	11.2816	39.6793
585.4	40.4597	24.3234	11.2079	39.3889
585.6	40.2106	24.1678	11.1311	39.1579
585.8	39.9334	24.0027	11.0966	38.8799
586	39.6765	23.8222	11.0422	38.6462
586.2	39.3954	23.6639	10.9441	38.4147
586.4	39.143	23.5356	10.8979	38.1557
586.6	38.8873	23.376	10.8351	37.935
586.8	38.6034	23.2068	10.7513	37.6904
587	38.3657	23.0827	10.6739	37.4493
587.2	38.1295	22.9476	10.5947	37.2593
587.4	37.9135	22.7874	10.5386	37.0131
587.6	37.7048	22.6287	10.4871	36.8225
587.8	37.5049	22.5044	10.4283	36.6388
588	37.2769	22.3804	10.3563	36.4648
588.2	37.0546	22.2687	10.3368	36.2763
588.4	36.8645	22.1621	10.2894	36.0643
588.6	36.7104	22.0387	10.2269	35.8702
588.8	36.5128	21.9334	10.1563	35.6744
589	36.3444	21.8258	10.1211	35.5111
589.2	36.1756	21.6943	10.0833	35.3492
589.4	35.957	21.5744	10.0236	35.239
589.6	35.7523	21.4457	9.97586	35.0954
589.8	35.5966	21.328	9.91755	34.9417
590	35.4541	21.2291	9.89241	34.7752
590.2	35.2808	21.1254	9.87926	34.625
590.4	35.1314	21.0546	9.81185	34.4871
590.6	34.9996	20.9797	9.78756	34.3476
590.8	34.8522	20.8962	9.74926	34.2438
591	34.7486	20.7867	9.7045	34.1106
591.2	34.5888	20.7017	9.70039	33.9325
591.4	34.4659	20.6163	9.64618	33.794
591.6	34.3373	20.536	9.60041	33.6674
591.8	34.2071	20.4539	9.55776	33.5808
592	34.1167	20.3594	9.52048	33.5036
592.2	34.032	20.2856	9.47315	33.3561
592.4	33.9093	20.2098	9.46268	33.218
592.6	33.821	20.16	9.45544	33.1215
592.8	33.7355	20.1152	9.42903	33.0226
593	33.628	20.0416	9.40353	32.9359
593.2	33.5662	20.0185	9.37427	32.8634
593.4	33.4775	19.9662	9.35189	32.7986
593.6	33.3764	19.9166	9.33059	32.7243
593.8	33.3176	19.8501	9.29837	32.6552
594	33.2486	19.8137	9.28087	32.5969
594.2	33.1698	19.7546	9.22521	32.4988
594.4	33.11	19.7282	9.1822	32.4577
594.6	33.0715	19.6873	9.14581	32.396
594.8	33.0509	19.6424	9.12136	32.3334
595	33.0269	19.6056	9.11055	32.281
595.2	32.9964	19.5536	9.10165	32.2618
595.4	32.9579	19.5034	9.09259	32.2108
595.6	32.8976	19.4767	9.07598	32.1579
595.8	32.8967	19.44	9.04832	32.0845
596	32.8622	19.4247	9.0367	32.0301
596.2	32.8273	19.3677	8.97892	31.9877
596.4	32.838	19.3417	8.96338	31.9387
596.6	32.8267	19.3219	8.94042	31.9134
596.8	32.805	19.3055	8.90549	31.9027
597	32.8045	19.277	8.93522	31.8989
597.2	32.7713	19.2393	8.91926	31.8647
597.4	32.7572	19.2193	8.88258	31.8405
597.6	32.7747	19.1941	8.85921	31.8105
597.8	32.7925	19.1992	8.84382	31.7765
598	32.7991	19.2069	8.82163	31.7317
598.2	32.8088	19.1804	8.79081	31.6859
598.4	32.8063	19.1354	8.82356	31.6582
598.6	32.8069	19.112	8.80994	31.6778
598.8	32.801	19.0942	8.7897	31.6586
599	32.7981	19.0742	8.78538	31.6398
599.2	32.8035	19.0488	8.77859	31.6265
599.4	32.7789	19.0472	8.75014	31.5952
599.6	32.7922	19.0204	8.76047	31.6213
599.8	32.7919	19.0343	8.75483	31.6037
600	32.7914	19.0204	8.76884	31.5688
600.2	32.779	19.0142	8.75916	31.5506
600.4	32.776	19.0122	8.7495	31.5066
600.6	32.7855	19.0116	8.73128	31.5266
600.8	32.8172	19.024	8.73209	31.5253
601	32.8462	19.0077	8.72404	31.5
601.2	32.8203	18.973	8.73246	31.5057
601.4	32.848	18.9564	8.73312	31.4942
601.6	32.851	18.9475	8.73416	31.4877
601.8	32.8728	18.9565	8.73717	31.4496
602	32.8942	18.9529	8.70934	31.4677
602.2	32.8794	18.9422	8.73029	31.4087
602.4	32.9018	18.935	8.73163	31.433
602.6	32.9067	18.958	8.75626	31.4798
602.8	32.9097	18.9315	8.778	31.4231
603	32.8858	18.9156	8.78904	31.4212
603.2	32.8803	18.9025	8.80686	31.429
603.4	32.894	18.902	8.81056	31.4064
603.6	32.8972	18.8917	8.80548	31.3698
603.8	32.9324	18.8523	8.82195	31.3464
604	32.9423	18.8197	8.80219	31.3544
604.2	32.938	18.8377	8.78936	31.3347
604.4	32.9654	18.8183	8.79633	31.3004
604.6	32.9402	18.8187	8.76903	31.2933
604.8	32.8975	18.803	8.78414	31.2959
605	32.8874	18.776	8.77919	31.2702
605.2	32.885	18.7761	8.77988	31.2536
605.4	32.8896	18.7631	8.76325	31.2615
605.6	32.9035	18.771	8.79458	31.2557
605.8	32.8947	18.7469	8.81983	31.2032
606	32.8678	18.7218	8.83317	31.1712
606.2	32.8878	18.7245	8.80969	31.1514
606.4	32.8386	18.7018	8.82892	31.0934
606.6	32.832	18.678	8.78467	31.0594
606.8	32.8061	18.6994	8.75815	31.0432
607	32.7948	18.6556	8.75599	31.0047
607.2	32.7493	18.6321	8.74403	30.9616
607.4	32.7226	18.6046	8.74531	30.9268
607.6	32.6817	18.5925	8.73947	30.9054
607.8	32.6626	18.591	8.73262	30.8732
608	32.6574	18.5831	8.719	30.8231
608.2	32.6473	18.5669	8.69078	30.8085
608.4	32.6249	18.5599	8.66532	30.7565
608.6	32.5816	18.543	8.65292	30.7413
608.8	32.5581	18.504	8.68632	30.7195
609	32.4974	18.4442	8.65334	30.6327
609.2	32.457	18.4321	8.65235	30.5837
609.4	32.4164	18.4441	8.63413	30.5262
609.6	32.3413	18.4436	8.62443	30.4649
609.8	32.2953	18.426	8.58746	30.418
610	32.2351	18.3767	8.57424	30.3323
610.2	32.1703	18.3497	8.58703	30.2678
610.4	32.1289	18.3127	8.54758	30.2112
610.6	32.0807	18.2836	8.49795	30.1474
610.8	32.0183	18.257	8.49935	30.0316
611	31.9473	18.238	8.48886	29.927
611.2	31.9022	18.1909	8.46025	29.8833
611.4	31.807	18.1218	8.44479	29.7649
611.6	31.7225	18.0697	8.37665	29.677
611.8	31.6199	18.0122	8.34548	29.6103
612	31.5252	17.9715	8.31995	29.4929
612.2	31.4105	17.9322	8.28761	29.393
612.4	31.3077	17.902	8.26641	29.2697
612.6	31.2216	17.8976	8.2731	29.2279
612.8	31.1328	17.845	8.26873	29.1581
613	31.0577	17.8121	8.253	29.0873
613.2	30.9839	17.737	8.25067	28.9825
613.4	30.9043	17.6889	8.21703	28.8638
613.6	30.8155	17.6301	8.19543	28.7692
613.8	30.6957	17.5627	8.17008	28.6406
614	30.6124	17.5141	8.11626	28.567
614.2	30.4936	17.4741	8.07553	28.4902
614.4	30.3655	17.3941	8.04862	28.3849
614.6	30.2765	17.3152	8.03185	28.2524
614.8	30.1304	17.2538	7.98038	28.1926
615	29.9888	17.1714	7.99912	28.0339
615.2	29.8704	17.11	7.96474	27.9401
615.4	29.7505	17.0446	7.93903	27.8662
615.6	29.6717	16.9947	7.92918	27.7527
615.8	29.5413	16.9327	7.89673	27.6581
616	29.4315	16.8728	7.85781	27.5594
616.2	29.3024	16.79	7.8332	27.437
616.4	29.1914	16.7178	7.80944	27.3163
616.6	29.0279	16.6328	7.79587	27.2115
616.8	28.9417	16.5506	7.75252	27.0877
617	28.8416	16.5102	7.7268	26.9753
617.2	28.7254	16.4443	7.67547	26.8541
617.4	28.6181	16.3774	7.65155	26.7485
617.6	28.4982	16.2759	7.62634	26.6318
617.8	28.3577	16.2028	7.60033	26.4965
618	28.2303	16.11	7.5966	26.3793
618.2	28.0792	16.0245	7.56619	26.235
618.4	27.9624	15.9377	7.52595	26.1109
618.6	27.8431	15.8578	7.51198	25.9618
618.8	27.694	15.7889	7.46897	25.8459
619	27.5444	15.7079	7.43381	25.7104
619.2	27.4206	15.6143	7.39938	25.5729
619.4	27.2649	15.5481	7.40039	25.4366
619.6	27.117	15.4998	7.36828	25.3488
619.8	26.9568	15.407	7.36895	25.2296
620	26.8734	15.3699	7.36734	25.11
620.2	26.7135	15.3021	7.34431	24.9895
620.4	26.6018	15.2132	7.33215	24.8723
620.6	26.4577	15.1333	7.30036	24.7627
620.8	26.3244	15.0224	7.27255	24.6152
621	26.1864	14.9175	7.26991	24.4423
621.2	25.9889	14.8381	7.28258	24.2659
621.4	25.824	14.7735	7.27205	24.1482
621.6	25.6807	14.6958	7.27943	23.996
621.8	25.5623	14.6447	7.24431	23.8535
622	25.3849	14.5708	7.22853	23.7214
622.2	25.203	14.5136	7.21954	23.5414
622.4	25.1042	14.4361	7.21057	23.3751
622.6	24.9567	14.3596	7.23522	23.221
622.8	24.8116	14.2702	7.24852	23.1067
623	24.6898	14.2222	7.24408	22.9687
623.2	24.555	14.1434	7.21768	22.8229
623.4	24.4221	14.0808	7.19419	22.6965
623.6	24.2814	13.9992	7.17892	22.5284
623.8	24.1522	13.9472	7.17345	22.4028
624	23.9996	13.8688	7.17577	22.258
624.2	23.8612	13.8157	7.16984	22.1132
624.4	23.7287	13.7305	7.15811	21.9901
624.6	23.5893	13.6636	7.17312	21.879
624.8	23.4287	13.5967	7.19854	21.765
625	23.2529	13.548	7.23325	21.6388
625.2	23.1174	13.5015	7.24498	21.5109
625.4	22.9666	13.4354	7.20211	21.3771
625.6	22.8467	13.3544	7.21574	21.2313
625.8	22.684	13.3128	7.20673	21.1188
626	22.5595	13.2382	7.22764	20.9624
626.2	22.4225	13.1604	7.20365	20.8386
626.4	22.329	13.0844	7.21547	20.7146
626.6	22.1669	13.0008	7.22092	20.5783
626.8	22.0275	12.9553	7.23787	20.4565
627	21.8886	12.8813	7.25572	20.2928
627.2	21.7511	12.8184	7.28456	20.1471
627.4	21.5741	12.7657	7.327	20.0109
627.6	21.4153	12.6912	7.33323	19.9041
627.8	21.2885	12.6357	7.33056	19.7621
628	21.1761	12.5887	7.34148	19.6363
628.2	21.0105	12.5046	7.33185	19.502
628.4	20.8725	12.4302	7.37511	19.3797
628.6	20.7166	12.389	7.35414	19.262
628.8	20.593	12.3399	7.35349	19.1432
629	20.45	12.3206	7.39593	19.0044
629.2	20.3424	12.3239	7.39386	18.9134
629.4	20.2124	12.2989	7.38068	18.8427
629.6	20.1347	12.2702	7.38203	18.7581
629.8	20.0235	12.2402	7.3991	18.6506
630	19.9289	12.2149	7.43015	18.5684
630.2	19.8105	12.1653	7.45168	18.4486
630.4	19.7244	12.1645	7.52756	18.3788
630.6	19.6269	12.1335	7.5868	18.2781
630.8	19.4862	12.0903	7.63957	18.1717
631	19.3723	12.0573	7.66523	18.1151
631.2	19.2552	12.048	7.71726	18.0331
631.4	19.1423	12.006	7.72793	17.9685
631.6	19.0501	11.998	7.7513	17.8792
631.8	18.9313	11.9867	7.7895	17.756
632	18.8061	11.9718	7.84447	17.6526
632.2	18.7025	11.9651	7.89075	17.5458
632.4	18.5774	11.9382	7.97311	17.4729
632.6	18.4719	11.9717	8.04929	17.3789
632.8	18.3788	11.9842	8.11429	17.2763
633	18.2997	11.9752	8.18142	17.1777
633.2	18.2196	11.9583	8.19722	17.0718
633.4	18.1445	11.9442	8.2564	16.9895
633.6	18.0475	11.9265	8.37697	16.9309
633.8	17.9339	11.9416	8.50779	16.8752
634	17.8323	11.9712	8.56709	16.8068
634.2	17.7227	11.9591	8.64432	16.7319
634.4	17.6397	12.0187	8.73827	16.6628
634.6	17.5101	12.0406	8.86551	16.5885
634.8	17.4164	12.1301	8.98801	16.5692
635	17.3354	12.1489	9.07472	16.5295
635.2	17.266	12.1751	9.19163	16.4958
635.4	17.1525	12.1814	9.29136	16.4613
635.6	17.075	12.2032	9.40711	16.4496
635.8	17.0205	12.2349	9.54833	16.3772
636	16.9587	12.2633	9.71476	16.3328
636.2	16.8773	12.3064	9.85371	16.2887
636.4	16.8028	12.3736	9.98858	16.2457
636.6	16.7519	12.4669	10.1477	16.2129
636.8	16.7092	12.5543	10.2909	16.2181
637	16.6567	12.6447	10.5314	16.1497
637.2	16.6268	12.7124	10.6908	16.0802
637.4	16.5719	12.7652	10.8976	16.0504
637.6	16.5602	12.8386	11.1019	16.0417
637.8	16.5169	12.9158	11.3326	15.9678
638	16.5112	13.0294	11.5337	15.9364
638.2	16.4547	13.1308	11.7289	15.909
638.4	16.4316	13.2317	11.9087	15.8902
638.6	16.3849	13.3545	12.0847	15.8653
638.8	16.3171	13.4603	12.2526	15.8492
639	16.2842	13.5769	12.4498	15.8424
639.2	16.2185	13.7073	12.5792	15.8348
639.4	16.2286	13.8412	12.8595	15.7599
639.6	16.2209	13.9805	13.0594	15.7648
639.8	16.215	14.0883	13.2837	15.7338
640	16.1857	14.2299	13.5571	15.7456
640.2	16.1843	14.3745	13.8125	15.785
640.4	16.1739	14.5437	14.0814	15.7923
640.6	16.1821	14.6667	14.2643	15.8119
640.8	16.2194	14.7915	14.5013	15.8184
641	16.1555	14.9035	14.7405	15.8271
641.2	16.1354	15.0672	14.9899	15.8617
641.4	16.1282	15.261	15.3022	15.8918
641.6	16.1352	15.457	15.5329	15.89
641.8	16.118	15.665	15.8177	15.8959
642	16.1666	15.8716	16.1327	15.8943
642.2	16.1777	16.0137	16.4681	15.8952
642.4	16.2059	16.2059	16.7384	15.8653
642.6	16.2238	16.4136	17.026	15.8993
642.8	16.2876	16.6093	17.4016	15.9044
643	16.2874	16.8173	17.7197	15.8707
643.2	16.2794	16.9762	18.0505	15.882
643.4	16.2952	17.1751	18.4075	15.8822
643.6	16.3237	17.4311	18.6748	15.8814
643.8	16.3908	17.6662	18.99	15.9301
644	16.4262	17.8929	19.412	15.9649
644.2	16.4848	18.1693	19.7611	16.0212
644.4	16.5734	18.4649	20.0988	16.0715
644.6	16.6132	18.7418	20.5427	16.1024
644.8	16.6706	18.9699	20.8838	16.1488
645	16.7374	19.2334	21.238	16.1898
645.2	16.758	19.509	21.596	16.2465
645.4	16.7849	19.7265	21.9408	16.3345
645.6	16.8485	19.9845	22.391	16.3893
645.8	16.8662	20.2306	22.7559	16.4628
646	16.911	20.474	23.1782	16.5286
646.2	16.9457	20.7366	23.5003	16.6057
646.4	17.0174	21.0578	23.9648	16.6664
646.6	17.0266	21.3103	24.4278	16.7371
646.8	17.0682	21.5704	24.9437	16.8383
647	17.1382	21.826	25.3722	16.8673
647.2	17.2309	22.1268	25.8801	16.9892
647.4	17.3407	22.4213	26.4137	17.0668
647.6	17.3717	22.6834	26.8555	17.1738
647.8	17.4369	22.9654	27.3063	17.2326
648	17.5093	23.3213	27.8132	17.3674
648.2	17.5768	23.601	28.2695	17.4649
648.4	17.6581	23.8976	28.6624	17.5298
648.6	17.7472	24.2209	29.1539	17.6001
648.8	17.8148	24.5433	29.6298	17.674
649	17.8824	24.8551	30.1275	17.7723
649.2	17.9692	25.2382	30.602	17.8514
649.4	18.0936	25.5581	31.1682	17.9256
649.6	18.1757	25.8612	31.5675	18.0223
649.8	18.2422	26.1907	32.0208	18.0832
650	18.3129	26.5241	32.5485	18.1928
650.2	18.3556	26.8709	33.0581	18.2863
650.4	18.4739	27.2011	33.54	18.4143
650.6	18.5648	27.5652	34.0462	18.5298
650.8	18.6615	27.9281	34.6046	18.6521
651	18.7539	28.2453	35.0617	18.7054
651.2	18.8502	28.5446	35.567	18.8561
651.4	19.021	28.9269	36.1088	18.9602
651.6	19.1208	29.2941	36.6289	19.0393
651.8	19.2855	29.6469	37.0949	19.1373
652	19.3929	29.9829	37.6781	19.2924
652.2	19.4606	30.3105	38.1575	19.4031
652.4	19.5502	30.6251	38.6292	19.5633
652.6	19.6318	30.9675	39.0954	19.684
652.8	19.7681	31.311	39.508	19.7977
653	19.9041	31.6511	39.9243	19.8912
653.2	20.0049	31.9607	40.445	19.99
653.4	20.1304	32.2854	41.012	20.0148
653.6	20.2188	32.6008	41.4159	20.1114
653.8	20.337	32.9441	41.917	20.2424
654	20.4395	33.3614	42.4534	20.2975
654.2	20.5623	33.6701	42.9396	20.3698
654.4	20.6472	34.0257	43.3757	20.4918
654.6	20.7262	34.2414	43.7964	20.6123
654.8	20.8153	34.5411	44.295	20.6962
655	20.9609	34.8763	44.7628	20.7925
655.2	21.0611	35.2083	45.1504	20.9345
655.4	21.1728	35.53	45.5292	21.0029
655.6	21.3023	35.8564	45.9027	21.0614
655.8	21.4263	36.1845	46.3317	21.1145
656	21.5248	36.5199	46.8239	21.213
656.2	21.6229	36.845	47.3034	21.3248
656.4	21.7022	37.1731	47.7181	21.3571
656.6	21.8289	37.4404	48.2108	21.4139
656.8	21.9557	37.7317	48.6459	21.5099
657	22.0213	38.0283	49.0689	21.6034
657.2	22.1319	38.299	49.4247	21.7049
657.4	22.2637	38.5266	49.7989	21.7923
657.6	22.4311	38.7303	50.2295	21.8922
657.8	22.5115	39.0565	50.7437	21.9604
658	22.6297	39.2915	51.2422	22.0822
658.2	22.7169	39.6102	51.6838	22.139
658.4	22.7959	39.8327	52.1806	22.243
658.6	22.8856	40.1185	52.5888	22.2676
658.8	22.9395	40.3382	52.9389	22.3607
659	23.0109	40.6442	53.2496	22.4536
659.2	23.0382	40.9253	53.6487	22.5765
659.4	23.1208	41.2004	54.0279	22.6805
659.6	23.1697	41.4417	54.3097	22.735
659.8	23.2233	41.6981	54.697	22.8293
660	23.2734	41.8401	55.1338	22.951
660.2	23.309	42.1123	55.4815	22.9921
660.4	23.3822	42.3401	55.7214	22.9979
660.6	23.5051	42.6024	56.103	23.0434
660.8	23.5152	42.8261	56.4466	23.0536
661	23.6019	43.0543	56.7766	23.1032
661.2	23.6352	43.2144	57.1414	23.1947
661.4	23.6425	43.3567	57.4133	23.2
661.6	23.6556	43.5672	57.6923	23.2861
661.8	23.6878	43.7428	57.8807	23.3999
662	23.7389	43.842	58.1005	23.3954
662.2	23.7709	43.9971	58.2174	23.4613
662.4	23.7749	44.1258	58.3979	23.5663
662.6	23.812	44.2861	58.6486	23.5799
662.8	23.8114	44.3711	58.9421	23.5136
663	23.8277	44.5242	59.0532	23.5444
663.2	23.8399	44.665	59.2616	23.5879
663.4	23.8714	44.798	59.4975	23.6314
663.6	23.8649	44.9265	59.697	23.6573
663.8	23.8816	44.9736	59.9776	23.7118
664	23.8671	45.0741	59.9771	23.7301
664.2	23.9158	45.187	60.2184	23.7549
664.4	23.8885	45.22	60.3173	23.8203
664.6	23.897	45.2936	60.5036	23.8058
664.8	23.9157	45.3684	60.671	23.8494
665	23.9086	45.487	60.8872	23.9134
665.2	23.9238	45.6336	60.9806	23.9046
665.4	23.9289	45.6411	61.1384	23.9144
665.6	23.8967	45.7246	61.4171	23.9516
665.8	23.8627	45.8186	61.5038	23.9708
666	23.8456	45.9082	61.4808	23.966
666.2	23.7743	45.9292	61.537	23.9116
666.4	23.7332	45.9628	61.5284	23.9103
666.6	23.7497	45.9723	61.425	23.9353
666.8	23.7365	45.917	61.3385	23.9045
667	23.694	45.8967	61.3286	23.8272
667.2	23.6524	45.7845	61.3214	23.7463
667.4	23.5947	45.6955	61.2191	23.6562
667.6	23.5863	45.6595	61.1066	23.5856
667.8	23.5627	45.6531	61.1039	23.6069
668	23.4787	45.6091	61.0337	23.5537
668.2	23.4814	45.5481	60.8575	23.4717
668.4	23.4441	45.4692	60.7276	23.3946
668.6	23.4269	45.34	60.6544	23.4035
668.8	23.3426	45.1351	60.4948	23.3242
669	23.3196	45.0409	60.3679	23.3295
669.2	23.2632	44.9421	60.3019	23.232
669.4	23.2069	44.8564	60.085	23.1644
669.6	23.1667	44.7987	59.9967	23.0588
669.8	23.1184	44.6406	59.8697	22.9922
670	23.0825	44.5418	59.7897	22.9646
670.2	23.0261	44.4561	59.6714	22.8901
670.4	22.9539	44.3281	59.5219	22.8579
670.6	22.871	44.1606	59.2859	22.8144
670.8	22.8299	44.0269	59.1362	22.7261
671	22.8214	43.9278	58.9067	22.7071
671.2	22.7683	43.7945	58.6792	22.6574
671.4	22.7551	43.6327	58.5665	22.5684
671.6	22.6364	43.4853	58.2073	22.5271
671.8	22.5758	43.2738	58.0154	22.371
672	22.4728	43.0478	57.854	22.3124
672.2	22.3764	42.8943	57.5964	22.2873
672.4	22.2467	42.7379	57.4524	22.1918
672.6	22.162	42.5584	57.2194	22.0964
672.8	22.0878	42.4447	56.9227	22.0503
673	21.9444	42.2245	56.5784	21.9383
673.2	21.8004	42.0118	56.3134	21.8233
673.4	21.6687	41.6865	55.9629	21.6666
673.6	21.5603	41.4513	55.6439	21.5572
673.8	21.4402	41.2338	55.2504	21.4943
674	21.3089	41.035	55.0194	21.37
674.2	21.1519	40.8151	54.6167	21.2399
674.4	21.0263	40.555	54.4318	21.1214
674.6	20.9179	40.1959	54.1526	21.0683
674.8	20.783	39.9143	53.9026	20.953
675	20.7073	39.6575	53.6763	20.8013
675.2	20.5885	39.408	53.3867	20.7076
675.4	20.4984	39.1903	53.0207	20.6501
675.6	20.3865	38.9246	52.8229	20.5561
675.8	20.2993	38.6449	52.6148	20.5175
676	20.152	38.3513	52.331	20.3923
676.2	20.0628	38.1137	51.8708	20.2663
676.4	19.9466	37.8249	51.5683	20.1926
676.6	19.8403	37.6076	51.2507	20.0735
676.8	19.6864	37.4018	50.8831	19.9549
677	19.5067	37.1565	50.614	19.8301
677.2	19.4368	36.9482	50.2205	19.7232
677.4	19.3386	36.623	49.8918	19.6014
677.6	19.2113	36.4454	49.5215	19.4849
677.8	19.0561	36.1341	49.2596	19.3655
678	18.9088	35.7955	48.9463	19.3391
678.2	18.7852	35.5506	48.57	19.2331
678.4	18.6604	35.2814	48.2738	19.1085
678.6	18.5373	35.0326	48.0295	18.9467
678.8	18.4066	34.7248	47.6286	18.7772
679	18.3464	34.4488	47.3653	18.6831
679.2	18.2058	34.2008	47.0384	18.5374
679.4	18.0848	33.9092	46.7004	18.4529
679.6	17.9127	33.6555	46.2933	18.3132
679.8	17.7902	33.3961	46.0106	18.1875
680	17.6644	33.1297	45.7571	18.058
680.2	17.5369	32.9281	45.5333	17.8344
680.4	17.4339	32.7244	45.1757	17.696
680.6	17.358	32.4149	44.8367	17.5613
680.8	17.217	32.1227	44.4372	17.3957
681	17.1537	31.8109	44.2228	17.2697
681.2	17.0352	31.4748	43.976	17.1728
681.4	16.9747	31.1857	43.5528	17.0122
681.6	16.8594	30.8736	43.2163	16.9156
681.8	16.7372	30.6098	42.9226	16.798
682	16.5774	30.2836	42.6089	16.6403
682.2	16.4385	30.0674	42.1268	16.4974
682.4	16.3351	29.7098	41.8729	16.3198
682.6	16.2353	29.3769	41.5007	16.1404
682.8	16.1265	29.1165	40.9556	15.9928
683	15.9821	28.866	40.5727	15.8215
683.2	15.8578	28.5697	40.0747	15.7123
683.4	15.7425	28.3635	39.6962	15.6236
683.6	15.6247	28.1091	39.5264	15.5112
683.8	15.4843	27.9136	39.1416	15.3719
684	15.3431	27.5977	38.8171	15.2158
684.2	15.2517	27.4083	38.4424	15.0717
684.4	15.1315	27.1853	38.1142	14.9339
684.6	15.039	26.9591	37.815	14.8166
684.8	14.9222	26.6867	37.5944	14.6642
685	14.7619	26.3864	37.3656	14.4989
685.2	14.5711	26.137	37.0548	14.4107
685.4	14.4126	25.8695	36.8313	14.2825
685.6	14.2839	25.6062	36.5585	14.1145
685.8	14.1604	25.2744	36.3858	13.9993
686	14.0656	25.0464	36.2004	13.9251
686.2	13.919	24.8331	35.9849	13.7814
686.4	13.7574	24.5454	35.6859	13.6926
686.6	13.6528	24.3322	35.2374	13.6008
686.8	13.5077	24.0009	34.9094	13.4794
687	13.4098	23.8027	34.7256	13.3872
687.2	13.356	23.5721	34.4381	13.2927
687.4	13.2029	23.3476	34.2033	13.1746
687.6	13.1318	23.0832	33.9933	13.0231
687.8	13.0366	22.8647	33.7762	12.9306
688	12.9199	22.6304	33.7067	12.8047
688.2	12.7931	22.4256	33.4369	12.753
688.4	12.6943	22.1628	33.0634	12.6884
688.6	12.5577	21.9292	32.7612	12.6494
688.8	12.4198	21.7065	32.4551	12.5342
689	12.3238	21.4376	32.2126	12.4065
689.2	12.1977	21.2383	31.8897	12.3727
689.4	12.117	21.1263	31.5779	12.2796
689.6	11.9673	20.9102	31.2892	12.1719
689.8	11.9049	20.7509	31.0265	12.0758
690	11.768	20.563	30.7977	11.9471
690.2	11.7206	20.3592	30.4964	11.8699
690.4	11.6251	20.1271	30.4895	11.76
690.6	11.5651	19.8856	30.0617	11.671
690.8	11.501	19.6452	29.808	11.5507
691	11.3961	19.4824	29.5766	11.4627
691.2	11.3114	19.2746	29.4522	11.3821
691.4	11.2502	19.1609	29.1826	11.3341
691.6	11.1612	18.9586	29.0352	11.2384
691.8	11.019	18.7117	28.6589	11.1631
692	10.9434	18.4357	28.3521	11.0306
692.2	10.8282	18.2213	28.1143	10.9542
692.4	10.7074	18.0554	27.913	10.8586
692.6	10.651	17.8004	27.7313	10.7835
692.8	10.5526	17.6349	27.5758	10.6826
693	10.4613	17.5333	27.3755	10.6507
693.2	10.3796	17.3645	27.1264	10.6154
693.4	10.3401	17.1788	26.896	10.5646
693.6	10.3578	17.0961	26.6414	10.5105
693.8	10.2873	16.9619	26.2869	10.467
694	10.2385	16.8078	26.1124	10.3978
694.2	10.1032	16.7003	25.8191	10.289
694.4	10.0068	16.6168	25.5965	10.2258
694.6	9.99306	16.5059	25.3389	10.1844
694.8	9.93569	16.3029	25.153	10.0841
695	9.89493	16.2272	24.9985	10.08
695.2	9.776	16.0369	24.7788	9.95542
695.4	9.64007	15.9221	24.6289	9.89806
695.6	9.51592	15.7547	24.4421	9.82733
695.8	9.45047	15.5846	24.3296	9.7834
696	9.32644	15.4319	24.2027	9.67612
696.2	9.28419	15.3639	23.9706	9.58923
696.4	9.24276	15.1423	23.7158	9.51071
696.6	9.14579	15.0426	23.5743	9.39957
696.8	9.05692	14.8705	23.3627	9.29775
697	9.00102	14.7316	23.1794	9.22608
697.2	8.95304	14.6073	23.084	9.13829
697.4	8.83167	14.426	22.8273	9.04803
697.6	8.83486	14.3022	22.57	8.90775
697.8	8.78921	14.1184	22.4409	8.86829
698	8.74917	14.0201	22.1198	8.82645
698.2	8.66856	13.9049	21.8641	8.81664
698.4	8.63757	13.8094	21.7938	8.76846
698.6	8.64653	13.7014	21.6948	8.70803
698.8	8.49377	13.636	21.4807	8.651
699	8.47017	13.5263	21.4796	8.58005
699.2	8.38207	13.4209	21.4503	8.49232
699.4	8.30891	13.3472	21.3176	8.42713
699.6	8.29293	13.2082	21.1999	8.40921
699.8	8.23994	13.1374	21.0778	8.30108
700	8.15338	13.0083	21.0053	8.27439
--	--	--	--	--
--	--	--	--	--
--	--	--	--	--
--	--	--	--	--
--	--	--	--	--
--	--	--	--	--
--	--	--	--	--
--	--	--	--	--
--	--	--	--	--
--	--	--	--	--
--	--	--	--	--
--	--	--	--	--
--	--	--	--	--
--	--	--	--	--
--	--	--	--	--
--	--	--	--	--
--	--	--	--	--
--	--	--	--	--
--	--	--	--	--
--	--	--	--	--
--	--	--	--	--
--	--	--	--	--
--	--	--	--	--
--	--	--	--	--
--	--	--	--	--
--	--	--	--	--
--	--	--	--	--
--	--	--	--	--
--	--	--	--	--
--	--	--	--	--
--	--	--	--	--
--	--	--	--	--
--	--	--	--	--
--	--	--	--	--
--	--	--	--	--
--	--	--	--	--
--	--	--	--	--
--	--	--	--	--
--	--	--	--	--
--	--	--	--	--
--	--	--	--	--
--	--	--	--	--
--	--	--	--	--
--	--	--	--	--
--	--	--	--	--
--	--	--	--	--
--	--	--	--	--
--	--	--	--	--
--	--	--	--	--
--	--	--	--	--
--	--	--	--	--
--	--	--	--	--
--	--	--	--	--
--	--	--	--	--
--	--	--	--	--
--	--	--	--	--
--	--	--	--	--
--	--	--	--	--
--	--	--	--	--
--	--	--	--	--
--	--	--	--	--
--	--	--	--	--
--	--	--	--	--
--	--	--	--	--
--	--	--	--	--
--	--	--	--	--
--	--	--	--	--
--	--	--	--	--
--	--	--	--	--
--	--	--	--	--
--	--	--	--	--
--	--	--	--	--
--	--	--	--	--
--	--	--	--	--
--	--	--	--	--
--	--	--	--	--
--	--	--	--	--
--	--	--	--	--
--	--	--	--	--
--	--	--	--	--
--	--	--	--	--
--	--	--	--	--
--	--	--	--	--
--	--	--	--	--
--	--	--	--	--
--	--	--	--	--
--	--	--	--	--
--	--	--	--	--
--	--	--	--	--
--	--	--	--	--
--	--	--	--	--
--	--	--	--	--
--	--	--	--	--
--	--	--	--	--
--	--	--	--	--
--	--	--	--	--
--	--	--	--	--
--	--	--	--	--
--	--	--	--	--
--	--	--	--	--
--	--	--	--	--
--	--	--	--	--
--	--	--	--	--
--	--	--	--	--
--	--	--	--	--
--	--	--	--	--
--	--	--	--	--
--	--	--	--	--
--	--	--	--	--
--	--	--	--	--
--	--	--	--	--
--	--	--	--	--
--	--	--	--	--
--	--	--	--	--
--	--	--	--	--
--	--	--	--	--
--	--	--	--	--
--	--	--	--	--
--	--	--	--	--
--	--	--	--	--
--	--	--	--	--
--	--	--	--	--
--	--	--	--	--
--	--	--	--	--
--	--	--	--	--
--	--	--	--	--
--	--	--	--	--
--	--	--	--	--
--	--	--	--	--
--	--	--	--	--
--	--	--	--	--
--	--	--	--	--
--	--	--	--	--
--	--	--	--	--
--	--	--	--	--
--	--	--	--	--
--	--	--	--	--
--	--	--	--	--
--	--	--	--	--
--	--	--	--	--
--	--	--	--	--
--	--	--	--	--
--	--	--	--	--
--	--	--	--	--
--	--	--	--	--
--	--	--	--	--
--	--	--	--	--
--	--	--	--	--
--	--	--	--	--
--	--	--	--	--
--	--	--	--	--
--	--	--	--	--
--	--	--	--	--
--	--	--	--	--
--	--	--	--	--
--	--	--	--	--
--	--	--	--	--
--	--	--	--	--
--	--	--	--	--
--	--	--	--	--
--	--	--	--	--
--	--	--	--	--
--	--	--	--	--
--	--	--	--	--
--	--	--	--	--
--	--	--	--	--
--	--	--	--	--
--	--	--	--	--
--	--	--	--	--
--	--	--	--	--
--	--	--	--	--
--	--	--	--	--
--	--	--	--	--
--	--	--	--	--
--	--	--	--	--
--	--	--	--	--
--	--	--	--	--
--	--	--	--	--
--	--	--	--	--
--	--	--	--	--
--	--	--	--	--
--	--	--	--	--
--	--	--	--	--
--	--	--	--	--
--	--	--	--	--
--	--	--	--	--
--	--	--	--	--
--	--	--	--	--
--	--	--	--	--
--	--	--	--	--
--	--	--	--	--
--	--	--	--	--
--	--	--	--	--
--	--	--	--	--
--	--	--	--	--
--	--	--	--	--
--	--	--	--	--
--	--	--	--	--
--	--	--	--	--
--	--	--	--	--
--	--	--	--	--
--	--	--	--	--
--	--	--	--	--
--	--	--	--	--
--	--	--	--	--
--	--	--	--	--
--	--	--	--	--
--	--	--	--	--
--	--	--	--	--
--	--	--	--	--
--	--	--	--	--
--	--	--	--	--
--	--	--	--	--
--	--	--	--	--
--	--	--	--	--
--	--	--	--	--
--	--	--	--	--
--	--	--	--	--
--	--	--	--	--
--	--	--	--	--
--	--	--	--	--
--	--	--	--	--
--	--	--	--	--
--	--	--	--	--
--	--	--	--	--
--	--	--	--	--
--	--	--	--	--
--	--	--	--	--
--	--	--	--	--
--	--	--	--	--
--	--	--	--	--
--	--	--	--	--
--	--	--	--	--
--	--	--	--	--
--	--	--	--	--
--	--	--	--	--
--	--	--	--	--
--	--	--	--	--
--	--	--	--	--
--	--	--	--	--
--	--	--	--	--
--	--	--	--	--
--	--	--	--	--
--	--	--	--	--
--	--	--	--	--
--	--	--	--	--
--	--	--	--	--
--	--	--	--	--
--	--	--	--	--
--	--	--	--	--
