# Supplementary material for: Morphology remodelling and membrane channel formation in synthetic cells via reconfigurable DNA nanorafts
Source: Nat Mater. 2025 Jan 13;24(2):278–86. doi: 10.1038/s41563-024-02075-9 (PMC11790494; doi:10.1038/s41563-024-02075-9)
Supplement: Supplementary file 11 — Statistical source data. [file 41563_2024_2075_MOESM11_ESM.xlsx]

## Sheet: Fig. 2a
s-DR	Intermediate	e-DR	R-s-DR
0.97614	0.94839	0.95691	0.97901
1.06756	1.02683	1.08338	0.96151
0.98267	1.14644	1.07357	0.97825
1.10178	0.93196	1.04341	0.9607
0.95749	0.88339	1.25429	1.00114
0.90609	0.91673	1.03642	1.00019
0.95227	1.02014	1.09646	1.0383
1.07481	0.94847	1.09727	0.9456
1.03575	1.06864	1.22314	0.97874
1.01405	0.97395	0.99931	0.99753
0.97547	1.28398	1.0063	1.03926
0.95956	0.94563	0.99063	0.95942
1.06607	0.90927	0.99458	0.97967
1.11992	1.01259	1.02119	1.00903
1.021	0.96483	1.0766	0.93737
1.03596	0.9453	1.0557	0.9828
1.03154	0.99333	0.94598	0.98114
1.05501	1.02456	1.1069	1.00455
1.01465	0.95713	1.06478	1.01489
1.05155	1.0513	1.10318	1.02672
1.04879	1.06029	1.22079	1.01401
1.02113	1.00922	0.9944	1.00011
1.01138	1.04721	0.95	0.96087
0.99334	1.08893	0.96336	1.02618
1.07384	0.91099	0.99728	0.95722
0.9967	0.94727	1.00634	1.02388
1.01267	1.01575	1.0986	1.01303
1.11015	0.98109	1.0832	0.98347
1.00842	0.99936	1.25311	0.97825
1.05515	1.02891	1.03592	0.97226
1.04077	0.98057	1.05839	0.95852
1.00944	0.99777	0.96173	0.97057
0.99853	0.92785	0.96786	0.99091
1.1022	0.95136	0.98789	1.02353
0.96366	0.79494	1.00011	0.93116
0.93402	1.04996	1.04174	0.99675
1.07767	0.96166	1.10955	0.98322
1.04664	0.95991	1.10874	1.00992
1.06433	1.04735	1.06349	0.99682
1.02671	0.98374	0.95923	0.93321
1.10635	1.15753	1.06074	1.00077
1.0617	1.07334	0.92895	0.96078
1.12817	1.1741	1.12572	0.97543
1.03615	0.97391	1.09133	1.00891
1.0442	0.86761	1.14549	0.98008
1.07167	0.97864	0.89955	0.98349
1.05649	1.07623	1.08093	0.95441
1.07163	1.05843	0.9663	1.0196
1.07593	1.06118	1.01136	0.96978
1.05145	0.88496	1.01481	0.98875
1.05797	1.117	1.07785	0.93634
0.99101	1.11105	1.05417	0.96935
1.05882	1.04132	1.1323	1.00931
0.88469	1.01211	1.09348	1.0356
1.07202	0.97915	0.88483	0.99389
0.95125	1.09783	0.96328	0.96007
1.0145	1.06417	1.17606	1.00255
1.03956	1.08626	1.16671	0.99447
1.02122	1.01236	1.11713	0.97328
0.97831	1.03166	1.06456	0.99562
1.0354	0.89578	1.02813	1.00826
1.06925	1.03246	1.15566	1.00918
1.02456	1.15844	1.04607	0.98204
1.03435	0.94385	1.12191	0.96136
0.9664	1.09935	0.91112	0.97461
1.05425	1.04374	0.95897	0.9666
0.95995	1.06409	1.02708	0.9963
1.01781	1.07919	0.99039	1.03485
0.92213	0.95187	0.94282	0.98041
1.10807	1.07057	1.04483	0.93198
0.97477	0.91155	1.05284	0.98141
1.0254	0.98642	0.9894	1.00449
1.05595	0.93373	0.89438	0.98786
1.06511	0.86181	1.04717	0.94241
1.08323	0.94043	1.21689	0.96751
1.02937	1.03525	1.04448	0.96551
0.96767	1.029	1.0433	0.97225
1.03475	1.00969	1.04444	0.98124
1.03755	1.02174	1.01756	0.98812
1.02613	1.03157	1.06972	0.98632
1.09901	0.96037	1.10555	0.95877
1.02368	0.95922	1.15489	0.99149
1.02309	0.86416	1.18129	0.95789
1.03033	1.00182	1.08613	1.02482
1.0372	1.03904	1.09834	0.9527
1.05668	1.01382	1.08174	0.98075
1.05793	1.01018	0.94868	0.9753
1.07971	0.88902	1.03931	0.97938
1.05239	0.9835	1.04944	1.08196
1.02338	0.87654	1.07352	1.02746
1.02444	0.90377	1.0436	0.95306
1.05946	1.00857	1.01193	1.00097
1.02891	0.87555	1.06452	1.00375
1.03668	0.97682	0.97656	0.96642
1.02625	0.97813	1.01879	0.99008
0.98342	0.96104	0.93025	0.97849
1.04751	1.03586	1.05386	0.99528
1.11079	0.93943	0.96403	0.95278
1.05217	0.97272	0.96064	0.98361
1.05758	1.09979	1.07966	0.98371
1.01355	0.96276	1.12454	1.01571
1.00543	1.1588	0.93433	0.96754
1.00435	0.96917	1.07658	0.99586
0.95167	0.93761	0.94602	0.97399
1.01868	0.93	1.03477	1.01085
0.96841	1.03456	0.99492	1.05438
0.96841	0.97847	1.01556	1.02757
1.00988	1.01774	1.04749	0.98337
1.01369	1.03472	1.10183	0.99658
1.01344	1.02391	0.94062	0.99007
1.04109	1.01617	1.02454	0.96334
1.03472	0.95719	1.02515	0.95239
1.04288	0.99598	1.05987	1.0739
1.04045	0.98828	0.91294	0.96625
1.03601	0.97141	1.01097	0.99106
1.00693	1.02546	1.10549	0.97765
1.03224	1.07494	0.9476	1.03121
1.01725	1.01029	1.02421	0.93298
1.05119	1.03404	1.06913	0.92846
1.02523	0.92307	1.05263	0.98319
0.95301	1.07286	0.87929	0.99219
1.04545	0.99765	0.97198	0.99702
1.03025	0.97819	1.06162	0.96304
1.05111	1.03631	1.21006	0.96175
1.02827	1.05288	1.04691	1.06711
0.98158	1.02695	1.12348	1.08183
0.99352	1.07829	1.03544	1.04832
1.01257	1.09365	1.0867	0.99885
1.00367	0.80906	1.0709	1.01753
1.02599	1.11342	1.09334	1.01597
1.0594	0.99432	1.15203	1.04195
0.99756	0.92219	0.9343	1.00102
1.01936	1.13313	0.91997	0.96309
1.0345	1.04177	1.08113	1.00802
1.0323	1.0046	1.09381	0.98565
1.0713	1.03795	0.99231	0.98648
0.99416	1.00456	1.03904	1.14376
0.9532	1.02803	1.04579	1.16156
1.03108	1.07528	0.95311	1.0125
1.04137	0.97792	0.99989	0.95959
1.04923	1.02105	1.07783	1.04785
1.00562	1.00826	0.97672	1.02297
1.05677	0.93705	1.04889	1.20991
0.99775	1.10629	1.25344	0.97049
1.03095	1.04505	1.1211	0.98713
1.01119	0.93574	1.16195	1.02465
1.03716	1.00087	1.05225	1.01147
1.04725	0.66093	1.02676	1.03343
1.01666	0.89847	1.04848	0.97197
0.99698	0.93145	0.99351	0.95998
1.05787	0.9887	1.10195	0.97236
1.00187	1.15278	1.04852	0.99283
1.03173	0.8799	1.17552	0.96965
0.95968	0.88257	0.97883	1.00518
0.95561	0.94633	0.97985	1.02531
0.99911	1.00646	1.18129	0.99444
1.04467	0.98373	1.0956	0.99716
1.00229	1.11048	1.30687	0.98942
1.01996	0.97948	1.14	0.99285
1.00072	1.28514	1.03827	1.01528
0.97685	0.91845	0.91725	0.9822
1.02492	0.91013	0.93896	0.9848
1.05065	0.9618	1.04993	0.99939
0.98167	0.95665	0.96215	0.96175
1.00044	0.89929	1.05713	1.00267
1.03498	0.9564	1.11885	1.00788
0.98092	1.00581	1.01894	1.01942
0.99444	0.99085	1.09465	1.00547
1.0143	1.02125	1.24001	1.00638
0.98783	1.0632	1.13859	1.01579
1.00247	1.02699	1.08768	1.00544
1.01798	1.05478	1.06885	0.96384
0.98867	1.05386	0.98147	1.01212
1.02485	0.90112	0.97462	0.98333
0.95902	0.93555	0.93179	1.00623
0.99895	0.98581	1.08784	0.98913
1.03338	0.95517	1.14843	1.0037
1.00911	1.00822	0.99382	0.99337
1.00763	1.02806	1.13592	0.99034
1.02134	0.95798	1.09926	0.96841
0.99596	1.0045	0.90933	0.97735
0.98466	0.95744	0.9952	0.98502
1.0215	0.92541	1.03795	0.99963
0.99262	0.82798	0.9758	0.9628
0.97405	0.99791	0.92662	0.98908
1.02566	0.96929	0.95736	0.98764
0.99571	0.96093	1.03603	1.0003
1.03985	1.00153	1.10016	0.99855
1.01087	1.01084	1.08118	0.96966
1.03959	1.15049	1.1804	0.99635
1.00913	1.078	1.02392	0.98796
1.06364	1.2305	1.09945	0.95082
1.01107	0.96367	1.08257	1.01762
1.00113	0.88719	1.14715	0.98408
1.01418	0.99562	1.0142	1.00145
1.0122	1.098	1.01396	1.01779
1.03124	1.00546	1.00446	0.99658
1.04495	1.0245	1.00111	0.96883
1.01725	0.89085	1.02203	0.98454
1.03036	1.11317	1.0636	0.95909
1.0053	1.13124	1.0271	0.97728
1.02505	1.02948	1.00717	0.99974
0.94774	0.96879	1.09228	1.00997
1.02478	0.99349	1.03119	1.00022
0.9825	1.01008	1.13466	0.97872
0.98284	1.03247	1.17092	1.00202
1.00029	1.1065	0.99519	0.97763
1.01535	1.06163	0.97382	0.96665
0.96473	1.00952	0.99537	0.9963
1.00053	0.89914	0.99686	0.99553
1.01499	1.02068	0.99337	1.04553
1.01731	1.17867	1.02895	0.98729
1.01563	0.94883	1.0897	0.99759
0.99517	1.10357	1.10869	0.9945
0.99589	1.01272	0.99547	1.01463
1.01386	1.04977	1.01677	0.99576
0.99336	1.0644	0.99167	1.05594
0.96956	0.92998	0.99256	0.9714
1.04264	1.0196	0.98084	0.94404
1.00129	0.93419	1.02822	0.9959
1.00017	0.96348	1.00383	0.99058
1.01571	0.93642	1.05355	0.99643
1.03089	0.87952	1.05406	1.00249
1.04133	0.93045	1.08209	0.97454
1.01134	0.97751	0.95097	0.96354
0.98898	1.0876	1.10904	0.98454
1.01896	1.01329	0.95471	0.98538
0.99946	1.01545	1.07497	0.98824
0.9863	0.98444	1.07713	0.9735
1.0599	0.96946	1.0883	0.97975
0.96678	0.99746	0.94396	0.98772
1.00867	0.87791	1.00685	0.97616
1.00751	0.98081	0.98623	0.9798
1.02384	1.01815	1.01293	0.9622
1.01481	1.01139	1.03321	0.98345
1.02029	0.98347	1.01367	0.96309
1.02944	0.80888	0.99051	0.99409
1.02356	0.96405	1.095	1.0419
0.99314	0.90199	1.03171	1.01812
1.01184	0.93927	0.94045	0.98982
0.99239	0.94985	1.05111	0.99912
1.01467	0.92171	1.12937	1.02256
0.98938	0.9541	1.12413	0.99693
1.00577	0.9748	1.08805	0.97662
0.98655	0.93066	1.07354	0.96507
1.04002	1.0211	1.0218	0.99132
1.02079	0.96003	1.09173	0.9716
1.02211	0.93585	1.01818	0.97747
1.01148	1.02877	1.07382	0.99386
0.99951	0.97639	0.93945	0.98733
0.98891	1.12388	1.02884	0.98287
1.00188	0.98636	1.04292	1.01494
0.97724	0.95028	0.99832	0.98071
0.99614	0.92379	0.95986	0.99838
0.99168	1.00016	1.05792	1.01467
0.99168	1.04017	1.0112	1.01203
1.01264	1.0074	1.02257	0.97441
1.01756	1.0122	0.9724	0.98408
0.99306	1.04647	1.00948	0.99076
1.0066	0.9892	1.09879	0.98578
0.99281	0.9472	1.10622	0.95481
1.03667	0.98713	0.99093	1.06796
1.00545	0.989	1.03724	0.99155
1.02159	0.97125	1.03554	0.99366
1.00306	0.98097	1.03616	1.00661
1.01052	1.06569	1.00199	1.06441
0.97412	0.99213	1.09244	0.97457
1.0636	0.99669	1.12682	0.96221
1.00502	0.89091	1.03503	1.01516
0.97753	1.06466	1.13468	1.02193
1.00653	0.99304	1.03999	1.04417
0.99337	0.99475	0.98218	0.98233
0.99412	0.99825	1.01684	0.99157
1.00644	1.01845	1.0553	1.07169
0.9516	1.02813	1.02181	1.03279
1.00195	1.02493	0.99221	1.02048
1.00703	1.09696	0.99152	0.97375
1.01335	0.83699	1.02424	1.00197
1.01071	1.07783	0.98243	1.00038
1.02782	0.94198	1.00514	1.02662
0.99089	0.95539	0.96787	1.00375
0.99798	1.09684	1.069	1.00926
1.02397	1.07468	0.94075	1.00707
1.0242	0.97837	1.0185	0.99546
1.02727	1.01394	1.01617	0.9961
0.98484	0.99512	1.07021	1.12098
0.96764	1.0224	0.97732	1.11953
1.01733	1.04694	1.06546	0.9864
1.00048	0.96454	0.97905	0.97534
1.01704	1.01773	1.02195	1.02581
0.96188	1.01792	0.978	1.00238
0.99205	0.9529	0.97918	1.20955
1.00376	1.09099	1.04625	0.97242
1.00974	1.00715	1.06887	0.99771
0.97886	0.95471	0.9391	1.02316
1.00377	0.94417	1.02301	0.9926
1.04331	0.64951	1.01452	1.00896
1.01216	0.87542	1.0292	0.97391
0.9984	0.95542	0.96043	0.98436
1.03777	0.97751	0.9969	0.99071
1.00001	1.17264	1.05385	0.99444
1.01155	0.83238	0.99104	0.99477
0.98051	0.87446	0.99863	0.98753
0.98505	1.00055	0.98617	1.01168
0.99841	1.02613	1.06885	0.99504
0.99811	0.99698	0.9359	0.991
1.00492	1.10039	0.99629	1.00125
1.02432	0.98438	1.05204	1.01651
0.99014	1.2968	1.14791	1.00931
0.97843	0.91001	1.00923	1.00741
1.00024	0.93307	1.07073	1.0338
1.02854	0.95926	1.00671	1.01239
0.98165	0.96083	1.05437	0.9692
0.99702	0.92066	1.08402	1.00309
0.97287	0.97896	1.06075	0.99424
0.96006	1.01414	1.05106	1.00337
0.97141	1.01176	0.86077	0.98558
1.01976	1.037	0.94229	1.00247
0.96542	1.09267	1.07117	1.00441
1.00809	1.03674	1.16441	1.01957
1.02555	1.07959	1.0106	0.98906
0.98961	1.04715	1.02263	1.02271
1.00315	0.92367	1.03474	0.99431
0.96799	0.90561	0.97874	1.01209
0.98271	0.94794	0.9878	0.99993
1.00509	0.94202	1.04558	0.99647
1.00084	0.99874	1.01369	1.0024
1.00679	1.04825	0.99554	0.99704
1.00422	0.95733	1.18521	0.98529
0.98162	1.01884	1.09412	1.00125
0.97636	0.93808	1.14306	0.98824
1.00712	0.93696	1.06785	1.00829
1.00144	0.82968	1.02774	0.97935
0.97868	0.98717	1.06361	0.99305
1.01125	0.9656	1.00074	0.99081
0.98813	0.97327	1.08101	0.98694
1.02674	0.99622	0.99915	1.01709
0.99872	1.02166	1.20319	0.99249
0.9913	1.13896	0.92305	1.00166
0.99603	1.09676	0.94543	0.98305
1.04299	1.2713	1.10128	0.98178
1.00144	0.95411	1.0997	1.01735
0.9719	0.92577	1.16824	1.01464
0.98729	0.99693	1.18542	0.99298
0.99989	1.07446	1.00583	1.00665
0.99582	0.988	0.95526	0.98828
1.01601	1.01089	0.96681	1.00354
0.99401	0.88244	1.03449	0.99624
1.01145	1.10651	0.97903	0.98909
1.0025	1.12185	0.98541	0.99118
0.98633	1.07232	1.07894	0.98754
0.96719	0.9556	1.04933	0.99804
0.99191	0.98218	1.10261	0.98067
0.99105	0.96993	1.16002	0.96601
0.99076	1.05892	1.1731	0.9995
0.99275	1.05185	1.07751	0.95862
1.00694	1.04676	1.10801	0.96904
1.00032	1.02046	0.96531	0.98437
0.97713	0.91286	0.97751	1.01364
0.99292	1.03702	0.96212	1.01428
1.01779	1.2015	1.12024	0.99057
0.99023	0.95198	1.09638	1.01628
1.01143	1.09991	0.99259	1.01003
0.96843	1.0074	1.09318	0.99767
1.01859	1.0408	1.05179	1.01197
0.99584	1.06186	0.95943	1.09056
0.99056	0.92255	0.99643	1.00301
1.01155	1.00298	1.06551	0.95803
0.9913	0.97793	0.99303	0.99987
1.00173	0.96853	0.95756	0.98559
1.0028	0.94753	0.95445	0.97816
0.99988	0.88099	1.05907	0.98937
1.01677	0.97482	1.11981	0.96854
1.01661	0.96899	1.04911	0.97998
1.02285	1.06552	1.11936	0.99272
1.02679	1.01788	1.01332	0.98035
0.99654	1.00087	1.08374	0.95394
0.97037	0.9698	1.05317	0.98819
1.01506	0.97098	1.10837	0.98619
0.93777	1.00855	1.03458	0.99584
1.00675	0.88	0.9969	0.98747
1.00288	0.95755	1.03724	0.97613
1.01991	1.0122	1.01979	0.97599
0.99792	1.0204	1.01361	0.97877
0.97986	0.97378	1.05053	0.98702
1.00074	0.78043	1.02575	1.00792
0.97278	0.96351	1.01763	1.01089
1.00322	0.90251	1.09743	1.01586
1.00362	0.96002	1.03174	0.98503
0.99037	0.94137	1.11774	0.99848
0.9964	0.94759	1.14185	1.01722
1.01329	0.94204	0.99233	0.99015
0.9847	0.95953	1.0022	0.99945
0.99266	0.9338	1.01829	0.95868
1.02229	1.01655	1.02347	0.98415
0.99249	0.98328	0.98982	1.00938
1.00108	0.94374	0.99881	0.9786
0.99282	0.98331	1.07604	1.00771
0.98945	0.99366	1.10138	0.96866
0.99907	1.09593	0.96141	0.99577
0.98381	0.96002	1.01094	0.9881
1.01513	0.94708	0.99986	0.99344
0.9962	0.92642	0.97554	0.98944
1.0201	0.96653	0.98252	1.02762
0.98296	1.09481	1.0346	1.01641
0.98296	1.00452	0.99986	0.97638
0.99476	1.00742	1.02002	0.98463
0.98862	1.03454	1.02775	0.99281
0.98057	0.98865	1.1017	1.00049
0.99564	0.95104	0.90976	0.98659
0.99181	0.9926	1.08025	1.04681
0.99318	0.97961	0.95855	0.99109
1.01019	0.99317	1.0494	0.97
1.0127	1.01436	1.11956	1.01309
1.00631	1.04859	1.04236	1.07165
0.96961	0.99146	0.97134	0.99944
1.06429	0.98457	1.00869	0.98713
0.97898	0.85598	0.96032	1.01163
0.99782	1.04257	1.04444	0.99183
0.98752	0.99771	1.05558	1.01905
0.96942	0.98176	0.98321	0.98581
0.98921	1.00016	0.96299	0.99629
0.9965	1.04139	1.05505	1.03735
0.9657	1.02694	1.02044	1.02393
1.02075	1.01162	0.99165	0.97827
1.0234	1.1096	1.09644	0.9746
1.00182	0.86802	1.07474	1.0026
0.98684	1.04691	1.09332	1.00121
1.01212	0.93017	1.04721	1.00054
0.99704	0.96638	1.05831	0.99578
0.99104	1.11275	0.99675	1.01881
1.00266	1.06271	1.05917	1.02043
1.00338	0.97952	1.00487	0.99255
0.97627	0.98627	1.04045	0.98108
0.98229	0.99089	0.98565	1.06955
0.99051	1.03418	1.05399	1.12901
0.99941	1.04305	1.02164	0.97633
0.97818	0.93858	0.99208	0.98634
0.97959	1.05504	0.96746	1.01046
0.96451	1.03686	1.05854	0.98976
0.97201	0.96223	1.00724	1.20061
0.99157	1.10723	0.99242	0.99501
1.00988	1.03901	1.01579	1.00679
1.00491	0.95344	1.00196	0.991
0.98568	0.91652	1.04382	0.97781
1.01677	0.67563	1.11492	0.9984
0.99515	0.89655	0.97973	0.99366
0.99399	0.93304	1.02962	0.99144
1.01115	0.98834	1.02871	0.99542
1.01133	1.18592	1.028	1.02658
1.00929	0.78787	0.99265	1.01183
0.97284	0.86024	1.04836	1.00391
1.02212	1.06154	1.09411	1.00314
1.00522	1.03619	0.96799	1.01189
0.96285	1.0096	1.13618	0.98502
0.99325	1.09811	1.03711	1.01179
1.0131	1.01055	0.95169	1.00415
0.99404	1.36937	0.99153	1.00977
0.98636	0.93825	1.05904	1.01541
1.01021	0.92392	1.01085	1.02996
1.02922	0.96473	0.97061	0.98713
0.99636	0.95886	0.98442	0.98806
1.00751	0.92634	1.01237	0.99998
0.9596	0.9984	0.98482	0.99555
0.94995	1.02922	1.00628	0.99125
0.98527	1.01816	0.99159	0.97536
1.00249	1.04398	1.09172	1.00344
0.9758	1.09742	0.92904	0.98312
1.0197	1.01917	1.00727	1.00437
1.00891	1.05369	0.99897	1.001
0.97234	1.03743	1.01652	1.01016
1.00746	0.932	0.98234	0.98786
0.98578	0.87003	1.02935	1.0043
0.98095	0.96043	0.99371	1.00219
1.0027	0.97266	1.01807	1.00038
1.01751	0.97369	0.96129	1.00089
1.02088	1.062	0.96022	0.99184
1.01229	0.94999	1.02443	0.99612
0.96708	1.004	1.02373	0.99451
0.97939	0.92294	0.96748	1.00558
1.01964	0.95388	1.03228	1.00607
1.01085	0.8446	0.99068	1.00881
1.00362	0.99074	1.01286	0.99973
0.99042	0.95938	0.98869	0.98125
0.98146	0.99327	1.0069	0.98151
1.00082	0.99621	1.051	0.99173
0.96606	1.0304	0.99482	1.01769
0.98966	1.11926	0.97028	1.02943
1.0123	1.07857	0.98509	1.00269
1.02449	1.26347	1.07599	0.98979
1.0012	0.95096	1.01189	1.02345
0.96642	0.9342	0.98923	1.01455
0.9681	1.00342	0.97995	0.98372
0.99583	1.06196	1.09553	0.98747
0.97344	0.9498	0.99622	0.99796
0.98791	0.99214	1.05596	1.01829
0.97399	0.91211	0.99523	0.99555
0.99328	1.11358	1.04266	1.01586
1.01012	1.13504	1.03677	1.01572
0.99302	1.04004	1.03915	0.99401
0.96237	0.96385	1.01076	0.98296
0.98054	0.9853	0.8629	0.9759
1.00695	0.94235	0.97208	0.94483
0.99339	1.07032	1.07004	1.02651
1.01054	1.00809	1.15282	0.96587
1.00021	1.05849	1.01691	0.99852
1.00357	1.02987	1.01185	0.98575
0.98744	0.9214	1.02827	1.02853
0.99779	1.05297	0.98437	0.99076
1.00082	1.23223	0.98841	0.97047
0.99392	0.99536	1.04646	1.0128
1.00635	1.10364	1.02298	1.01169
0.97572	1.01439	1.00604	0.97481
1.01494	1.01888	1.12838	1.0181
0.97896	1.02207	1.09355	1.05163
0.96554	0.93258	1.15086	1.03112
0.99835	1.02402	1.03592	0.98795
0.98987	0.98166	1.02522	0.99978
0.99721	1.00131	1.08867	0.97882
0.9993	0.98068	1.02532	0.98628
0.99151	0.89115	1.00896	1.00017
1.00139	0.97287	1.01081	0.99158
0.99969	0.96611	1.18583	0.99101
1.02582	1.03309	0.92506	0.97479
1.0196	1.03037	0.95608	0.9992
0.99592	0.98959	1.04352	0.99297
1.01995	1.00338	1.07541	0.97713
0.97312	0.95101	1.11113	1.01236
0.92747	0.99694	1.12733	0.97789
0.978	0.9219	0.98041	0.99787
1.00392	0.93453	0.97402	0.9864
1.02203	0.99325	0.96004	0.99371
0.97635	1.01819	1.03132	0.97855
0.98231	0.95915	0.96599	1.00622
0.97124	0.79367	0.975	1.00892
0.97003	0.9602	1.0745	0.99755
0.99149	0.88085	1.0371	0.9945
0.98803	0.98018	1.06942	0.97487
0.9902	0.95051	1.09424	1.01912
0.99859	0.99398	1.10825	1.01036
1.01399	0.94044	1.06408	0.98497
0.97954	0.97311	1.10375	0.99774
1.00818	0.92849	0.98566	0.99396
1.00022	0.99105	0.97219	0.99467
1.00404	0.97792	0.98618	1.00308
1.00761	0.93221	1.11974	0.9936
0.99797	0.99157	1.07563	1.00929
0.98632	0.97366	1.0158	0.97317
0.98385	1.05761	1.06008	0.97188
0.96861	0.90778	1.03061	0.99836
1.02703	0.95753	0.96936	1.00237
0.98149	0.93935	0.99901	0.98115
1.00706	0.99101	1.04771	1.00396
0.98149	1.09988	0.98534	1.00084
0.99536	1.02152	0.9932	0.99333
0.98227	1.02056	0.97794	0.99772
0.99193	1.05046	1.03808	0.9985
0.98437	1.00184	1.12271	0.9992
0.98562	0.96913	1.00264	0.97334
0.98499	0.98346	1.05398	1.04418
0.999	0.9752	0.99076	0.99402
1.0083	0.99382	1.06712	0.96656
1.0206	0.9921	1.01082	1.00972
1.00078	1.04274	1.10811	1.06036
0.98229	0.98408	1.05795	0.98705
1.04589	0.9751	0.99059	0.97904
0.98898	0.86882	1.01015	0.98918
1.00205	1.06359	1.01263	1.0094
0.99245	1.00767	1.00155	0.99818
0.96614	0.98374	1.01994	0.99388
0.99599	0.97706	1.00167	0.98984
0.99865	1.06318	0.99455	1.02755
0.98614	1.0266	1.06616	1.01698
1.08073	1.06759	1.02359	0.96245
1.0221	1.09462	1.09975	0.96079
0.99533	0.91424	1.10742	0.99301
0.97953	1.03129	0.99537	0.99358
0.99836	0.90653	1.01738	0.9927
1.00484	0.9726	1.02099	0.9824
0.9739	1.09022	1.02776	1.00116
0.99804	1.04704	0.97884	1.01345
0.99331	0.96173	0.96994	1.00056
0.99075	0.98392	1.05818	0.98428
1.00484	0.96567	1.08508	1.0565
0.98525	1.02452	0.97189	1.13367
0.99514	1.06388	0.98522	0.98576
0.97811	0.93218	0.98433	0.99221
0.9913	1.08268	0.97999	0.99939
0.98505	1.03602	1.02478	0.96906
0.98527	0.97647	1.04237	1.16269
1.00514	1.12407	1.01957	1.0171
1.026	1.04627	0.99687	1.00616
0.99962	0.98635	0.99447	0.97604
1.00588	0.88285	1.08002	0.97878
1.00595	0.70165	0.84633	1.00491
1.00128	0.92554	1.0487	0.99191
0.99665	0.90573	0.97929	0.98949
1.00331	0.97505	1.04417	0.9976
1.0242	1.14911	1.10226	1.02698
1.00484	0.77883	1.01761	1.00037
0.99585	0.86296	0.9631	1.00385
1.03052	1.07916	0.98642	1.01982
1.00101	1.05744	0.94614	0.98391
0.94478	1.02019	1.04653	0.99723
1.00341	1.09419	1.03254	1.00654
0.99886	1.00069	0.94091	0.98611
0.98533	1.37431	0.96929	1.00344
0.9908	0.96535	1.03807	1.00397
1.00506	0.94373	0.93718	1.00655
0.9947	0.94819	1.00687	0.98401
0.98627	0.97188	1.15251	0.99416
0.99547	0.90295	1.01065	1.01058
0.96284	1.00631	1.05701	1.00639
0.9775	1.05264	1.05926	1.00154
0.98006	0.99455	1.05661	0.95602
0.99287	1.03798	1.02746	0.99069
0.99116	1.08152	1.04179	0.97139
1.01913	1.03828	1.00494	0.98796
1.0058	1.03758	1.00303	1.01259
0.96114	1.00648	1.00223	1.00092
0.99897	0.94876	1.056	0.95845
0.98368	0.90532	1.00161	1.00978
0.99033	0.97335	1.01591	0.97321
1.00589	0.98925	0.99025	0.98408
0.99532	0.97155	1.06503	0.99714
1.02873	1.06494	0.99604	0.97631
0.99505	0.96254	0.97008	0.99314
0.96837	0.97178	1.01721	0.99684
1.01148	0.9034	0.98461	0.99958
1.01738	1.03613	1.02694	0.98904
1.00634	0.86242	1.11152	1.02818
1.02112	0.99759	0.97492	1.01832
1.00565	0.93995	1.02841	1.00114
0.99301	0.98142	1.00379	1.00951
0.99634	1.00405	1.00595	0.99148
0.97448	1.06269	1.00443	1.02885
0.99275	1.09281	1.02139	1.03763
0.99701	1.08622	1.06659	1.00049
1.01435	1.24347	0.90518	0.99524
1.00982	0.91866	1.12188	1.02
0.9679	0.95346	1.0049	1.00866
0.95128	1.00207	0.97477	0.97989
1.00028	1.02085	0.977	0.99442
0.98318	0.93448	1.08264	1.00147
1.00022	0.97354	1.01482	1.00482
0.96479	0.92571	0.99588	1.00212
0.994	1.0988	0.99096	1.03603
1.01095	1.10728	0.99493	1.01424
1.0038	1.02898	0.99047	0.99312
0.9933	0.96546	1.02658	0.97533
1.00283	0.98969	0.9993	0.98453
0.99885	0.94515	1.12267	0.92505
1.00115	1.05245	0.95182	1.01925
1.05894	1.01123	0.98814	0.97182
1.00155	1.0663	0.99641	0.97657
0.99622	1.00098	0.99347	0.98881
1.01724	0.96877	1.01386	1.01776
1.00114	1.02656	0.98927	0.98352
0.99841	1.23886	1.01745	0.98344
1.01361	1.01869	0.99599	0.99188
0.97663	1.09432	0.90815	1.01027
0.99707	1.04525	0.98758	1.0011
1.00615	1.02183	1.02574	1.01314
0.99272	1.00069	0.99825	1.00979
0.96448	0.94359	1.00798	1.00988
0.99056	1.06436	1.03939	0.99411
1.00472	0.9999	0.98025	0.98205
1.00067	1.00945	0.9873	1.00018
1.00509	0.99209	0.99393	0.99718
1.00576	0.90496	1.02966	1.00027
1.00925	0.97076	1.00629	0.98727
0.99419	0.97897	0.98014	0.97712
1.01541	0.9855	0.9886	0.98974
0.9874	1.02242	0.98938	1.00871
0.99607	0.99654	1.07885	1.00731
1.0318	1.02337	1.05573	0.97629
0.95928	0.96696	0.99265	1.0027
0.91234	1.00542	0.92404	0.96705
0.99296	0.96194	1.0799	0.99685
0.99389	0.9214	0.97979	0.99276
0.98008	0.98014	1.03812	0.99627
0.95685	1.03026	1.00516	0.98928
0.99333	0.95896	1.00146	0.99692
0.9927	0.81047	1.01998	1.01782
0.98375	0.97125	1.00042	0.98101
0.97542	0.85904	0.99558	1.01499
0.99444	0.98597	0.87523	0.98815
0.98831	0.97966	0.98692	1.00959
0.97841	1.02059	1.04609	1.01867
1.0334	0.97658	1.13694	1.00309
0.97635	0.97432	1.01179	1.0093
1.01623	0.91763	1.0273	0.99825
0.9768	0.9763	1.02725	1.00624
1.02502	0.97529	0.97799	0.99249
1.00349	0.94713	0.96126	1.00687
0.98892	0.98491	1.0317	1.00554
0.9841	0.97676	1.01994	0.99609
0.98815	1.0698	1.0165	1.0018
0.98105	0.93379	1.08037	1.00391
1.05313	0.95104	1.08172	1.02762
0.97198	0.94538	1.17254	0.98535
1.00324	1.01369	1.01101	0.98523
0.98815	1.07058	1.02488	0.98496
1.00955	1.04792	1.10482	1.01513
0.96121	1.01179	1.01926	0.99407
1.00703	1.01815	0.93672	0.99784
1.01492	0.99306	1.02462	0.98111
1.02261	0.98177	1.12118	0.98767
0.98112	0.99075	0.9051	1.05886
0.99531	0.98381	0.92769	1.00709
1.01886	0.99343	0.99742	0.95664
1.00762	0.99324	1.04479	0.98618
0.98911	1.02389	1.08834	1.04855
0.98909	0.97709	1.0289	1.02646
1.02556	0.97585	0.98493	0.95513
1.01118	0.87433	0.98761	0.99061
1.02387	1.07612	0.96259	0.99971
1.01249	1.01682	1.04889	0.98172
0.97481	1.00951	1.00436	0.98473
1.01354	0.99346	0.98497	0.99495
0.99716	1.04949	1.05539	1.02138
0.96809	1.01343	1.00418	0.99472
1.06012	1.07992	1.04524	0.93217
1.01394	1.09842	1.01875	0.95903
0.98598	0.91351	1.07452	0.99507
0.98434	1.02164	1.03478	0.98823
0.99655	0.90414	1.0964	1.00795
1.00845	0.98343	1.03199	0.9946
0.96874	1.11245	0.99455	1.0108
0.97067	0.99685	1.00575	0.9968
0.97133	0.95052	1.03753	0.99413
0.98637	0.983	1.03153	1.00243
1.00343	0.96572	0.99135	1.04163
0.98332	1.04968	1.0287	1.1283
0.98712	1.06242	1.01575	0.98041
0.98658	0.94756	0.97487	0.99185
0.99914	1.08552	0.99763	0.97569
0.98095	1.03253	1.03754	0.96554
0.97378	1.02349	0.98881	1.0782
1.01425	1.05204	0.99373	1.04332
0.99888	1.03204	0.98105	1.00519
0.98402	1.05107	1.01967	1.00714
1.01427	0.88462	1.12054	0.99393
1.00698	0.75215	0.99701	0.98568
1.00627	0.9468	0.98349	0.99834
1.01843	0.88952	0.99413	0.98376
0.97731	0.96999	1.04857	1.00285
1.0136	1.10655	0.97532	1.00197
0.97521	0.79738	1.06101	0.99651
1.00282	0.86017	1.04959	1.01449
1.03182	1.07054	0.98806	1.00423
1.01141	1.05334	1.02378	0.98782
0.96364	1.00926	1.00681	0.9964
0.99309	1.05165	0.97396	1.0057
1.0136	0.9946	1.02251	0.97491
0.98748	1.34489	0.98727	1.00968
0.98966	0.98033	0.99375	1.00508
1.00143	0.96222	1.07083	0.98044
0.9633	0.9386	0.98072	0.99793
0.98713	0.99362	1.08717	0.99553
0.99585	0.89276	1.0705	1.00269
0.97797	1.01701	1.00349	1.00145
1.00071	1.05929	1.02865	1.0005
0.97795	0.98438	0.96559	0.96121
0.98594	1.01085	0.98835	0.99411
0.98933	1.05609	0.98788	0.90677
1.01453	1.06642	0.96852	0.98803
1.01043	0.99972	1.04697	1.00866
0.98919	1.0245	1.05079	0.9993
0.99673	0.97349	0.99947	0.97278
0.99239	0.95243	0.97759	0.99123
0.98783	0.95409	0.97088	0.96126
0.99159	1.01073	0.99304	0.99451
0.99083	0.98685	1.06781	1.00558
1.0098	1.02332	1.03013	0.98194
0.98975	0.96376	1.03145	1.00098
0.9757	0.97043	1.01701	0.99855
1.00319	0.92817	0.99631	0.9946
1.00419	1.1012	1.06214	0.97732
0.9888	0.89146	0.85169	1.05103
0.98731	0.98642	1.00452	1.00193
1.01737	0.97549	0.98448	0.99812
0.96528	0.97112	1.03514	1.01924
0.98929	1.01616	1.09761	1.00136
0.99403	1.07852	1.01733	1.00568
0.97894	1.07873	0.97469	1.00855
0.98872	1.10086	0.99125	1.00653
1.01747	1.22329	0.9519	0.99725
1.00714	0.8952	1.02822	1.00321
0.97723	1.01436	0.99521	1.00323
0.97826	1.01679	0.91788	1.01325
0.99729	0.9895	0.96738	0.96926
0.98281	0.92944	1.0472	1
0.9794	0.99572	0.90447	1.02755
0.94854	0.96493	0.98277	0.98981
0.99343	1.09419	1.15939	0.99162
1.0077	1.08688	0.97562	0.99723
1.00037	1.02143	1.02407	0.97301
1.02739	0.96729	1.04307	0.97651
1.00526	0.99265	1.03158	1.02594
0.99536	0.97631	1.03479	0.9558
1.00411	1.03697	0.99441	1.00406
1.0576	1.00067	1.00412	0.97588
1.0049	1.07935	0.94824	1.00734
1.0042	1.00002	1.03979	0.98808
1.00641	0.99331	1.05625	0.99246
0.97748	1.00952	1.00221	0.99176
1.00329	1.23955	1.02051	1.01331
1.00639	1.0208	0.99156	0.99367
0.98439	1.07451	1.06055	1.00267
1.00503	1.07076	0.98764	1.00207
1.009	1.02089	0.95625	1.02484
1.00879	0.98322	1.03253	1.00856
0.99048	0.94723	0.97617	0.99984
0.98454	1.10389	0.99768	1.00237
1.0098	1.00942	1.08759	0.98774
0.99801	1.02713	0.95573	0.98146
1.02597	0.98667	0.99523	0.9979
1.01873	0.92293	0.98093	0.98321
1.0071	1.00035	0.99955	1.00216
1.00024	0.97159	1.01675	0.97644
0.99611	0.95035	0.96792	0.99917
0.97882	1.03795	1.02567	1.00518
0.98669	1.01485	0.89708	1.0078
1.02473	1.04275	1.07425	0.99143
0.97161	0.96027	0.97272	0.99874
0.91101	1.01332	0.99686	0.99605
1.02195	0.93959	0.95387	1.01182
1.00121	0.91118	1.09614	0.99875
0.95664	0.9695	1.02771	0.99401
0.95877	1.04431	0.98189	0.99203
0.99616	0.95861	0.98354	0.98684
0.99779	0.84472	1.00493	1.01075
1.01061	0.99464	0.98145	1.0013
0.96479	0.86793	1.00056	0.99096
1.00662	0.99178	0.99704	1.01863
0.96642	1.01165	1.11901	1.01142
0.99445	1.04714	0.92981	1.01153
1.03807	0.98339	0.99174	0.99855
1.00177	0.94843	0.97751	0.99952
1.02413	0.92685	0.98801	0.97919
0.97163	0.96244	1.01123	1.00638
1.02874	0.97885	0.96367	1.00817
1.00481	0.93473	1.02045	0.99649
1.01539	0.99312	0.98394	1.01197
0.97738	0.98364	0.88023	1.00409
0.99615	1.06008	0.98929	1.0084
0.96496	0.96904	1.01726	1.00302
1.02897	0.95318	0.98213	1.02479
0.98126	0.9631	1.00031	0.98666
0.97485	1.00744	1.0468	0.97797
0.98815	1.03294	0.96504	0.98171
1.00284	1.0341	0.95372	1.00038
0.99368	1.01108	1.01408	0.99163
0.99185	0.99983	1.03877	1.00431
0.99649	0.99136	1.00526	0.97068
1.00159	0.98251	0.98072	0.99823
1.00385	0.98401	0.99401	1.08008
0.9922	0.98037	0.96119	1.00385
0.97162	1.03268	1.05607	0.96965
1.0086	1.00598	1.04678	0.98266
0.99465	1.00174	0.96688	1.01643
1.00809	0.9808	0.87283	1.02392
1.00997	0.9593	1.05362	0.96142
1.00261	0.89445	0.97774	0.99919
1.01016	1.0512	1.0037	1.01135
1.00718	1.00956	1.01264	1.00197
0.99724	1.0172	1.00528	0.98767
0.99312	0.98889	1.01582	0.99258
1.01082	1.0582	0.9647	0.99896
0.98733	1.00132	1.00742	0.99712
1.04266	1.07578	0.89004	0.94786
0.9933	1.0587	0.98471	0.99717
1.00603	0.93288	1.01567	0.97971
1.00018	1.01681	1.08995	0.98305
1.01844	0.93908	1.03198	0.99874
1.01855	0.9421	1.05342	0.9909
0.9818	1.08446	1.02626	1.00801
0.97344	0.97426	0.93165	1.02678
0.98037	0.984	0.90326	0.99872
0.99589	0.9816	1.0031	1.01106
0.99938	0.93069	1.02431	1.04643
0.96616	1.07873	1.00834	1.07727
1.01432	1.09444	1.00352	0.97372
0.97241	0.95605	1.06607	0.95866
0.98978	1.08899	1.20112	0.98584
0.98428	1.00927	0.97728	0.98422
0.98563	1.02676	1.03942	1.01571
0.9952	0.99122	1.11902	1.02835
0.97658	1.07043	0.99543	0.98515
0.99181	1.08539	0.91999	1.01913
0.99517	0.91086	1.00151	0.99083
0.99074	0.7941	1.0915	0.98515
1.00083	0.9645	0.92264	1.01392
1.0218	0.90932	0.88777	0.96217
0.95451	0.98018	0.96122	1.01411
0.98436	1.06993	1.00043	0.974
0.97754	0.84707	1.0508	0.99046
1.00949	0.87339	0.97312	0.98584
1.0243	1.0794	0.96768	1.00321
0.99531	1.07837	0.97353	0.98729
0.9771	1.0148	0.9756	0.98965
0.96749	1.02204	1.04757	0.99719
1.01287	0.99488	1.00582	1.00788
0.98775	1.29759	1.01107	0.97366
0.98541	0.9842	1.02962	1.01418
0.98784	1.01789	0.93853	0.98554
0.98474	0.94955	1.01979	1.00638
0.99293	1.01741	0.96267	0.9796
0.99188	0.93264	1.00895	1.00246
0.99562	1.03561	1.0009	1.0018
0.99264	1.0727	1.06294	0.97987
0.98135	1.00144	1.04785	0.98376
0.98187	1.03319	1.00382	1.01952
0.98502	1.06855	1.01229	0.92244
0.99049	1.07665	0.97942	0.99119
0.9994	1.0007	1.01358	1.00243
1.01378	1.04745	0.99097	1.0008
1.00003	0.9821	1.01375	1.00847
0.99619	0.99606	0.99206	0.98644
0.98156	0.94575	0.97407	0.97564
0.9805	1.04174	0.9942	0.98931
1.00453	0.99328	1.00802	1.02862
1.00629	0.99786	0.97429	0.99851
0.97075	0.97568	0.98719	1.01768
0.9877	0.9873	0.98846	0.99333
0.99969	0.97045	1.04998	0.96875
0.98379	1.14033	1.10542	0.98873
0.98602	0.93783	1.01488	1.03382
0.99523	0.96909	0.88965	1.00686
1.02416	1.0205	0.99675	1.00104
0.98297	0.9839	1.03011	0.97184
1.00364	1.06056	0.91938	1.0059
1.00481	1.08835	0.98908	0.99683
0.99284	1.07469	1.07041	0.99836
1.01843	1.08582	0.97894	1.00903
0.99266	1.19587	1.02222	0.98717
0.99945	0.88852	0.99145	1.00381
0.98666	1.0391	0.99579	1.01044
0.97135	0.99764	1.01504	0.99511
0.98569	0.98	0.96167	0.95847
1.00709	0.93742	1.02478	0.98493
0.96901	1.02098	1.03724	1.05512
0.95967	1.00566	0.92181	0.99809
1.01452	1.02644	1.0144	0.97401
0.98465	1.02988	1.03533	1.00578
0.99552	1.0165	1.00656	0.9774
1.02182	1.00144	1.01861	0.99154
1.02544	0.99979	0.97434	1.00815
0.98737	0.98427	0.99224	1.00104
1.02155	1.01141	0.97135	0.9895
1.06463	0.97184	0.98433	0.97875
0.98618	1.0555	1.01315	1.00784
1.0101	0.9893	1.02138	0.97655
1.00506	1.00795	1.02141	0.98438
0.9839	1.00981	0.99793	0.99242
0.97691	1.24402	0.95859	1.00999
0.98972	0.99374	0.98757	1.02476
0.98423	1.07411	1.06721	0.98966
1.0194	1.07063	1.03766	0.99216
1.01237	1.01902	1.01414	1.01999
0.98285	0.95979	0.98584	1.00405
1.00289	0.9351	1.00864	0.98833
0.98732	1.10231	1.08228	1.03585
1.00141	0.95679	0.8863	0.99866
1.00125	1.05381	0.90496	0.98166
1.04211	0.97845	1.0108	0.9899
1.01491	0.9533	1.02643	0.9696
0.99166	1.04491	1.09705	1.00022
0.9995	0.97034	1.02992	0.99399
1.00543	0.91133	0.95585	0.98033
0.98537	1.0489	0.9847	1.01212
0.9722	1.01793	0.96934	0.99786
1.01503	1.04586	1.0113	0.99189
0.96343	0.95273	0.98367	0.98291
0.93723	1.02018	0.90754	0.99196
1.01799	0.94304	0.94359	0.9958
1.00386	0.92974	1.05896	0.98949
0.97418	0.93977	0.92431	0.99911
0.98451	1.03738	0.98614	1.01832
1.01388	0.95268	1.11143	0.97478
1.00077	0.90519	0.94982	1.00303
1.01755	0.9961	0.96463	1.01625
0.9721	0.90438	1.05157	0.99461
0.99991	0.97809	1.0122	0.992
0.97116	1.00618	0.99872	1.00339
0.98332	1.06768	0.98795	1.00717
1.02318	0.97983	1.01933	0.99915
1.00049	0.93861	0.92448	0.99101
1.02259	0.95271	1.02579	0.9915
0.99077	0.97735	1.0443	0.98288
1.02976	1.01768	0.97784	1.00388
1.01477	0.95795	0.9981	1.00565
1.006	1.01378	0.99012	1.00366
1.00129	1.00119	1.02245	1.00943
0.98074	1.01452	0.99493	1.00328
0.95808	0.95232	0.94961	0.99311
0.99341	0.96312	1.06181	1.007
0.97561	0.98145	1.01954	0.99856
0.99849	1.01595	0.9981	0.98872
0.98815	1.00437	1.08714	0.97581
1.00737	1.03383	0.95476	0.99532
0.98894	0.99913	0.98222	0.99722
0.97617	0.96857	1.0061	0.9967
0.99738	0.97468	0.98692	0.9797
0.99513	0.98193	0.99487	1.01162
0.99429	0.98968	0.90589	1.08108
1.0064	0.98302	1.01124	0.99561
0.9463	1.02888	0.89591	0.96563
0.998	1.01941	1.01943	1.00695
1.00178	0.98486	0.97225	0.99554
1.01243	0.98237	1.00525	1.03195
1.00146	0.95912	0.93308	0.9496
1.00975	0.94437	1.05526	0.98601
0.98097	1.04014	1.04425	0.9837
0.98355	0.99837	0.98197	1.00352
1.03778	1.03172	0.98115	0.99405
1.00789	0.98447	0.99468	0.97556
0.99127	1.08283	0.98985	0.96242
1.00739	1.01363	0.99958	0.98905
0.98378	1.01389	0.99277	1.00924
0.96439	0.98843	1.06647	1.02747
1.00179	0.95086	0.90869	0.99374
0.99973	0.9868	0.99197	0.98267
0.97137	0.94269	0.96026	1.01137
1.00234	0.94409	0.96505	0.99043
0.99737	1.08533	1.01165	0.98685
0.98295	0.9458	0.95528	1.03092
1.00468	1.00138	0.99862	0.99568
0.98305	0.97463	1.00607	0.99013
0.97608	0.94792	0.86188	1.0469
0.97615	1.0835	0.9824	1.04708
1.0147	1.07226	0.98975	0.96474
0.99916	0.95489	0.98681	0.96625
0.98838	1.10049	1.00836	0.99366
0.97536	1.00206	1.04052	1.00078
0.9828	1.00679	0.97991	1.00222
0.99248	0.92967	0.9477	1.04492
0.99313	1.09657	1.01179	0.99003
0.98903	1.06873	1.01611	0.99982
0.99238	0.9465	0.99579	1.00417
1.00759	0.83094	0.97708	0.97469
1.00095	0.96719	1.01008	1.02457
1.00539	0.93848	0.96073	0.98148
0.97139	0.99656	0.95851	1.02697
0.99062	1.02242	1.0636	0.97625
0.98769	0.87806	0.95785	1.01204
1.00877	0.88334	0.86744	0.98798
1.03414	1.11794	1.01989	0.99361
0.98657	1.14125	0.9902	0.99677
0.95482	1.02307	0.98021	0.98701
0.96678	0.98851	0.99851	1.00844
1.01109	0.97999	1.01472	1.01387
0.98443	1.24278	1.03889	0.95704
0.97033	1.01221	0.95875	1.00143
0.9878	0.99618	1.00491	0.99275
0.99499	0.96334	0.93145	1.01378
0.97487	1.04641	0.98503	0.97146
1.00957	0.95676	1.00086	0.9807
1.00392	1.02455	1.05736	1.0003
0.98801	1.03295	1.04376	0.99437
0.99104	0.98148	1.04797	0.97772
0.98658	1.05651	1.00053	1.01398
0.97346	1.08596	0.89459	0.95179
0.9988	1.08808	0.86841	0.95637
0.99493	0.98101	0.99874	0.98745
0.99757	1.03348	1.01817	0.98372
0.99933	0.99167	1.00975	1.01005
0.98744	1.02188	0.9357	1.00354
0.99136	0.94207	0.98754	0.99664
0.97749	1.05416	1.20442	0.98644
0.99831	0.99687	0.94967	1.00959
1.00012	0.99078	1.00688	0.99049
0.98875	1.00093	1.0989	1.03124
1.00435	0.98279	0.98349	1.00384
1.00191	1.00104	0.92106	0.98492
0.95861	1.12582	1.00189	0.98746
0.97902	0.99089	1.03385	1.01945
1.00993	0.95417	0.98032	0.99755
1.02671	0.99913	0.87941	1.00741
0.98143	0.96647	0.9065	0.9775
1.00533	1.0744	0.97888	1.02208
1.00336	1.12362	1.01145	0.97436
0.98962	1.07012	0.93562	0.97401
1.01918	1.04417	0.98715	0.99377
0.98995	1.12892	0.96978	1.00587
0.98184	0.89453	0.98004	1.00476
1.00257	1.0553	1.02157	0.99071
0.9787	0.98468	0.99932	0.98976
0.97973	0.94881	1.01087	0.98127
1.00752	0.9412	1.02969	0.96606
0.97206	1.04243	0.91482	1.01637
0.98156	1.02568	0.98009	1.01186
1.00276	1.01137	0.92267	0.97433
0.99497	1.00948	0.95597	0.98568
1.00959	0.99612	0.96377	0.97928
1.01445	1.02073	0.99688	0.99621
1.01822	0.99107	1.06188	0.99783
1.00713	0.9735	1.02309	0.99323
1.01109	0.99143	1.01051	0.97799
1.05923	0.96071	1.01785	0.99732
1.00004	1.04299	0.99618	0.98734
0.99842	1.00042	0.98865	1.01066
1.01129	1.01171	0.99365	0.99307
0.98368	1.00519	0.98683	1.01953
0.96797	1.23605	1.00316	0.99394
0.9852	1.00041	1.00913	1.01161
0.98665	1.06988	0.98426	0.99567
1.03217	1.08666	0.97874	0.99179
1.01371	1.01173	1.0001	1.00367
0.97195	0.91578	0.98144	1.00439
1.00853	0.92816	1.05989	0.99506
0.99906	1.06083	1.09058	1.02637
0.99213	0.958	1.04502	0.99473
1.0022	1.08609	0.81343	1.00322
1.0214	0.98314	1.00085	0.97974
0.98946	0.99794	1.02241	0.99709
0.98979	1.06624	0.90266	0.9996
1.00655	0.95913	0.95801	0.9971
0.98813	0.879	1.10372	0.98583
1.02083	1.0322	0.97647	0.99006
0.99473	1.01728	1.01494	0.97906
1.01011	1.0347	0.99033	1.01135
0.97458	0.97657	0.9946	0.98694
0.96423	1.00854	1.03022	0.99096
1.0004	0.97286	0.97888	0.99251
1.00502	0.9334	1.0506	1.01452
0.97866	0.95213	0.97689	1.00008
0.98389	1.03732	0.91026	1.0234
1.05882	0.96393	0.95071	0.98489
1.00835	0.92284	1.01139	0.99965
1.00149	1.01049	1.01252	0.99846
0.96973	0.93755	1.01877	0.9851
0.99812	0.96693	0.98895	0.98957
0.99738	1.03169	1.00056	0.99313
0.98093	1.08813	0.98252	0.9897
0.99857	0.99471	0.99735	1.02012
0.99514	0.92647	0.9387	0.98296
0.99529	0.94108	0.99337	1.01859
0.97215	0.98756	1.01501	0.99936
1.0203	1.03005	1.00069	1.04378
1.01353	0.9872	0.95749	0.99649
1.01162	1.01575	0.97394	1.0016
0.97368	0.98757	1.0832	0.999
0.99383	0.96969	1.01062	0.98275
0.97818	0.90854	1.00786	1.00747
1.01291	0.95129	1.00565	0.99965
0.98083	0.99877	1.0002	0.99459
1.01804	0.99208	1.05925	0.97481
0.98815	0.95406	0.94152	0.97225
0.9783	1.07494	0.87036	0.97856
0.97846	0.96995	1.01135	1.0032
0.96167	0.98303	1.00322	0.98273
0.98882	0.98357	1.07924	0.98343
0.96894	1.03321	1.03363	1.02743
1.02699	0.99136	0.93854	1.05974
0.96889	1.00201	0.97597	0.97642
0.96744	1.04015	0.98834	0.95855
1.01413	1.03814	1.00318	0.98088
0.97411	0.9912	0.9425	1.01169
1.03654	0.97075	0.89279	1.03698
1.01364	0.94999	0.95283	0.93124
1.01857	0.96902	1.05155	0.98772
0.96285	1.0485	0.92385	0.98125
0.98767	1.01173	0.98011	0.99472
1.03142	1.02734	1.11934	0.99645
1.00331	0.97272	0.94493	0.97514
0.97931	1.09348	0.87087	0.94892
0.98246	1.02907	1.01182	1.01075
0.9595	0.99194	1.01677	1.00232
0.95614	0.97242	0.98364	1.0589
1.00223	0.96323	1.00062	0.99891
0.99706	0.97987	1.04378	0.98551
0.9729	0.95687	0.89818	0.99745
1.01333	1.00474	0.99252	0.99408
0.97938	1.05224	1.0139	0.97
0.97268	0.87993	0.94941	1.02407
1.02926	1.02393	0.97189	0.99364
1.00379	0.95198	0.99181	0.96087
0.99093	0.94701	0.96376	1.0425
0.99001	1.06957	1.01069	1.06158
1.01358	1.08491	0.94945	1.01038
1.00052	0.9379	1.03543	0.96511
1.00202	1.08605	1.01596	0.98828
1.00831	1.02613	0.98543	1.00261
0.9908	1.01235	1.06808	1.00939
1.00738	0.87908	0.93532	1.07639
1.03285	1.1405	0.98148	0.98487
0.9917	1.03751	0.98765	0.9834
1.00279	0.98604	0.97657	1.00472
1.0039	0.89137	1.00732	0.99066
1.00847	0.96835	0.87363	1.01286
1.00918	0.95836	0.9868	0.99505
0.99805	0.97648	0.91774	1.00553
1.01319	1.00344	0.95599	1.01469
0.9935	0.90877	0.99717	1.01245
1.01307	0.88906	0.9988	0.98782
1.03201	1.15039	0.93403	0.99013
0.9946	1.18313	1.01959	1.00683
0.91738	0.98439	1.04118	0.99505
0.94397	0.93661	0.96869	0.99523
0.98091	1.00163	0.97923	1.03207
0.98946	1.20653	0.99212	0.97395
0.98115	1.04247	0.99129	1.02617
1.00656	0.97814	0.98993	0.98116
0.98861	0.94537	0.99067	1.02044
0.98505	1.01515	1.04776	0.99619
1.02004	0.93058	0.89352	0.98649
1.00284	1.02292	0.99462	1.01327
1.02078	1.00639	0.97713	1.01059
0.99864	0.98845	0.96186	0.97525
0.98188	1.08365	1.02885	0.99304
0.99798	1.06117	0.9887	0.9678
0.96619	1.06809	0.99737	0.96016
1.00056	0.97522	1.00441	0.98881
0.99948	1.00889	0.87092	0.98143
1.00072	1.02447	0.9672	0.99017
0.98108	1.02931	0.96497	0.99938
1.01415	0.93461	0.98242	1.01295
1.01179	1.02486	1.00141	0.99166
0.97416	0.99283	1.0289	0.99182
1.01043	0.97551	1.01384	0.9969
0.9938	0.96634	0.97536	1.03872
1.02038	1.00168	1.03509	1.00266
1.0017	1.04079	0.97816	1.00278
0.97716	1.09194	0.94565	0.98961
0.99898	1.05458	0.94334	1.00264
1.0158	0.95799	0.98828	0.99536
1.00656	1.0136	0.94984	1.00476
0.97824	0.95039	0.87148	0.98288
1.00096	1.03026	1.02789	0.98957
0.99072	1.10004	0.95987	0.96629
0.96058	1.0594	0.884	0.97438
1.01393	1.00299	0.99124	0.99016
0.97978	1.09052	1.00435	1.00596
0.98182	0.88316	0.96338	0.99976
1.0095	1.07914	0.99684	0.98015
0.9932	0.97158	1.03447	1.00246
0.9771	0.904	1.02719	0.97918
0.99396	0.95049	0.91811	0.98794
0.96535	1.04181	0.96845	1.00276
1.01205	1.02283	1.00114	1.01154
0.99789	0.98962	0.99273	0.99724
1.00305	0.94775	0.99124	1.00227
0.99513	1.0189	1.01537	1.00831
1.02468	1.00183	1.03641	0.99353
1.00457	1.01328	1.00493	0.98924
0.99965	0.95935	0.97993	1.00945
0.99925	0.98953	0.88122	1.00542
1.00266	0.88468	0.83116	0.9511
0.98273	1.04444	1.00429	0.98363
0.97751	0.99203	1.0324	1.02914
1.01221	1.0501	1.00757	1.0077
0.96001	1.04539	0.88176	1.00946
0.984	1.22722	0.91224	1.00281
0.96961	1.03287	1.21773	0.98145
0.98622	1.00702	0.95234	0.99944
0.99732	1.07186	1.00045	1.00443
1.0101	1.04612	1.01916	1.00384
0.99907	0.91077	0.99473	0.98081
0.98776	0.94469	0.91429	1.0165
1.0183	0.99091	1.00021	1.02682
0.98493	0.95305	0.94965	0.99343
0.98619	1.09374	0.98123	0.99602
1.0044	1.00599	0.90024	0.98429
0.99669	1.05384	0.87313	0.99283
0.99434	1.07954	0.95462	0.97927
1.02069	0.97062	0.97601	0.99286
1.02042	0.83171	0.86963	0.97137
1.00344	1.0264	0.96452	1.00613
1.00119	1.00663	0.96669	0.99319
1.01023	1.02827	0.95552	0.99774
0.99277	1.00194	1.01771	1.00581
0.99526	1.01903	0.99851	1.02981
0.98278	1.00892	0.99821	1.01676
1.01427	0.93118	1.01821	1.02064
0.98411	0.97871	0.94127	0.99596
1.0173	1.03548	0.8885	1.00168
1.02225	0.98293	0.8801	1.00515
0.97286	0.93571	0.89089	1.00585
1.00937	1.04307	0.95701	1.00597
0.97377	0.96189	0.97522	0.9917
1.00225	0.99545	1.09629	1.01342
1.01072	1.03798	1.03065	0.98659
1.00308	1.08789	1.01561	0.97775
1.00421	1.03571	1.0418	0.99297
0.97709	0.88805	0.97861	0.98302
0.99526	0.92035	0.99439	1.01402
0.97424	1.01507	0.96061	0.99445
0.98757	1.03777	0.97746	1.01966
1.00564	1.00549	1.02176	0.99554
1.00365	1.02418	1.00932	1.00098
0.99363	1.00559	0.94254	0.9963
1.00113	0.96166	0.96754	0.98158
0.97442	0.88447	0.99467	0.98589
1.01501	0.94714	0.97714	1.0012
0.98403	1.00454	1.05255	0.98649
1.02455	1.00114	1.0726	0.95702
0.98815	0.91564	1.0724	0.95762
1.01988	1.11173	0.77131	0.99817
0.97344	0.97998	0.98748	1.00287
0.9693	0.97383	1.00372	0.98463
1.03153	1.00207	0.87906	0.9829
0.95199	1.05143	0.91839	1.00656
1.00696	0.99068	1.11742	1.05842
0.96437	1.0025	0.96794	0.98058
0.99372	1.06488	0.99266	0.97517
0.9986	1.04104	0.99366	0.98426
0.97746	1.01259	1.01245	1.02317
1.06937	0.97006	1.02001	1.02242
1.01079	0.95611	1.00707	0.96383
0.99317	1.01404	1.03377	0.99179
0.98951	1.02423	0.90601	1.00265
0.98075	1.01362	0.91549	0.99883
0.98532	1.04866	0.94872	0.99979
0.97317	0.97149	0.97261	0.97901
1.00354	1.11019	1.01226	0.92563
0.98815	1.02904	1.01819	1.01679
0.97539	0.98629	0.96766	0.99279
0.99169	0.96032	1.00785	0.98289
0.9969	0.98823	0.97192	0.99809
0.99777	0.94546	0.98613	1.01429
0.93922	0.97677	0.90744	1.00771
0.99764	1.04526	0.98319	1.01851
1.00235	0.99874	1.02377	0.97699
0.98862	0.83132	0.99156	0.97837
1.01122	1.02545	0.97149	1.00204
1.00813	0.93496	0.94967	0.9601
0.9881	0.96322	1.07759	1.02708
1.0011	1.0158	0.99939	1.07171
1.0053	1.05387	1.00103	1.03679
1.04784	0.93754	0.9897	0.98904
0.99406	1.04201	0.98646	1.02531
1.0009	1.04681	1.04942	1.0066
0.9987	1.02263	0.96596	1.01306
1.00087	0.82895	0.84626	1.07287
1.04224	1.16553	1.01052	1.00927
0.98921	1.00431	0.9614	0.98942
1.0369	1.03955	1.08154	0.97971
0.96723	0.89237	0.98974	0.99736
1.0049	0.97899	0.94307	1.00408
0.98294	0.95499	0.94989	1.00792
1.02444	0.9977	0.98546	0.9855
1.05482	0.96165	0.97613	1.00865
1.00934	0.96679	0.94457	1.00351
1.00248	0.87637	0.91205	1.01322
1.0248	1.1462	0.95109	0.9805
1.00255	1.18843	1.04146	1.02583
0.94667	0.95386	0.93865	0.9827
0.95893	0.87949	0.9889	0.99325
0.9755	1.03637	1.12349	1.01936
1.00795	1.17649	0.93713	0.98926
0.97915	1.09484	0.84416	1.00784
1.00267	0.98601	0.9514	1.00883
0.98939	0.92523	1.02445	1.01417
1.00833	0.98808	1.00101	0.99686
1.00336	0.91909	0.99203	0.97063
1.0347	1.01954	1.03647	0.99037
1.02516	0.99488	0.88708	1.00285
1.00938	0.99396	0.99932	0.97081
0.97305	1.09088	0.98281	0.99715
1.01014	1.0071	0.99225	0.98888
0.96986	1.06616	0.96784	0.98831
1.02135	0.97324	0.98455	1.00408
1.02623	0.99966	0.90677	0.98256
0.98849	1.05997	1.02831	1.01611
0.97047	1.02668	0.9532	1.00773
0.98872	0.93869	1.01204	0.98477
1.00916	1.01804	0.99918	1.00071
0.92504	0.98766	0.98288	0.97355
1.00592	0.94061	1.04597	0.99288
1.00135	0.97158	0.94466	1.03044
1.01646	1.0273	0.98897	1.00155
1.01553	1.06406	0.9818	0.99706
0.98583	1.02746	0.95062	1.01152
1.03107	1.10183	0.97375	1.01129
1.00617	0.96377	0.82907	0.99293
0.98386	1.01724	0.95607	1.00137
0.98946	0.93559	0.92087	0.98569
0.98508	1.01738	0.89947	0.99317
0.99379	1.07049	1.01243	0.9779
0.96888	1.03005	0.99624	1.01191
0.98474	0.92993	0.95644	1.02278
0.97073	1.07078	1.01927	1.00279
0.98871	0.90837	1.04017	0.98453
1.0331	1.07259	0.97818	0.9868
0.9937	0.94525	0.97411	1.00314
0.97364	0.89502	0.95905	0.98085
1.01966	0.9711	1.00321	0.99552
0.95679	1.03968	0.97474	1.0022
1.00463	1.05164	0.99533	0.99614
1.01089	0.9564	1.01135	0.9981
0.99602	0.89977	0.88212	1.00673
0.98057	1.00665	0.99829	1.01039
1.01872	0.98955	1.0042	0.99353
1.00353	1.01318	0.99044	0.98123
1.00822	0.98664	1.01085	0.99808
0.99648	0.98369	1.02929	1.02085
0.95055	0.8243	1.00244	0.96284
0.99516	1.01773	0.98854	0.98868
0.98666	0.99924	0.89719	0.99614
0.99064	1.07479	0.97121	1.00523
0.98098	1.04058	0.96853	1.00016
1.00646	1.21197	1.00012	1.01359
0.9683	1.0623	1.01377	0.97371
0.97428	0.98432	1.01514	0.99927
0.96317	1.03522	1.00576	0.98902
1.01787	1.0212	0.98213	1.00286
1.0166	0.93213	1.0442	0.95689
0.99029	0.95569	0.95913	0.99836
0.9887	0.93372	0.92402	1.01249
1.00491	0.96693	0.93941	1.00029
1.0002	1.10623	0.98867	0.98236
0.98989	1.01548	0.97028	0.99921
1.00561	1.07826	0.83413	0.9969
0.99725	1.10067	0.9554	0.99831
1.00984	0.9906	0.93792	1.00717
1.0381	0.82017	0.93323	0.96315
0.99871	0.99221	0.96215	1.02628
0.98782	1.02431	1.0003	0.99993
1.0099	1.03752	0.96202	0.99404
0.98786	1.0127	1.00608	1.00292
1.00777	1.02365	1.03325	1.0559
0.96714	1.04417	1.00724	0.99587
1.01326	0.94037	0.96404	1.01179
0.99376	1.00183	0.95764	0.99119
1.0413	1.0386	1.04593	1.00095
1.02096	0.98191	1.00656	1.00709
0.9724	0.95616	0.99516	1.01382
1.01983	1.06589	1.02911	1.02912
0.98266	0.96817	1.01727	0.9983
1.00805	1.00585	0.99786	1.0076
1.00823	1.01626	0.97421	0.99807
1.02251	1.10311	0.87804	0.99366
1.01671	1.05824	0.81168	0.99285
0.96116	0.91921	0.99757	0.99146
1.00079	0.94512	1.01534	0.99906
0.9765	1.0225	0.98561	0.98352
0.98686	1.06736	0.83292	0.97981
1.00029	1.02092	0.87174	0.99756
1.00153	0.99936	1.18816	1.00942
0.98096	0.99463	0.94861	0.98628
0.99769	0.96706	0.98017	1.00324
0.96982	0.93271	1.00898	0.98741
0.99629	0.94171	0.98387	1.00174
0.96444	1.00442	0.90667	1.03011
0.99019	1.01137	1.0166	0.96671
0.98815	0.86023	0.85328	0.94691
0.99602	1.10787	0.98968	1.03553
0.99584	0.96511	0.91679	1.00174
0.98482	1.013	0.84289	0.97485
1.01011	0.99081	0.95378	0.98524
0.96229	1.05432	0.91984	0.97492
0.97785	0.99649	0.76604	1.06067
0.99297	1.00847	0.97599	1.00303
1.02054	1.07309	0.97991	0.9516
0.98575	1.06947	0.94749	0.97522
1.0174	1.03105	1.01022	1.05646
1.05325	0.99414	0.98912	1.02057
1.00418	0.93043	1.0121	0.9895
1.00714	0.9962	1.00155	0.9926
0.99624	1.02034	0.9538	0.9919
0.99506	1.01829	0.8307	0.98858
0.9899	1.08167	0.88077	0.98141
0.99554	0.97973	0.87768	0.98615
1.00285	1.09879	0.95738	0.94779
0.99642	1.04133	0.97376	1.01903
0.97653	0.99921	1.08116	0.98497
0.97901	0.9325	1.05752	1.00035
1.00464	0.98424	1.03088	0.99754
1.01326	0.92483	1.04371	1.01546
0.95482	0.97066	0.97671	0.98991
1.01115	1.05978	0.98044	1.00335
1.03805	0.96695	0.94203	0.98563
0.99277	0.82921	0.98706	0.95573
1.00097	1.03834	1.03587	0.9807
0.9977	0.93599	1.00665	0.97557
0.96605	0.9835	0.90943	1.01738
0.99416	0.96776	0.95925	1.02341
0.98565	1.04739	0.99953	1.04951
0.97887	0.90714	0.96331	0.97536
0.9868	0.99606	1.08673	1.00286
1.01643	1.01392	1.03103	1.0116
0.98524	1.02217	1.06759	1.05747
0.98682	0.7645	0.73858	1.04837
0.99093	1.17906	1.00481	0.99622
1.00168	1.01095	0.99882	1.01505
1.00456	1.06433	0.8628	0.98902
1.0028	0.95711	0.88126	1.01591
0.99827	1.00523	1.15484	1.00935
0.99767	0.96068	0.96456	0.98803
1.03853	1.01766	0.98633	0.97972
1.04113	0.92706	0.98733	1.00579
1.00257	1.00187	1.00834	1.00713
0.99557	0.89251	1.00724	0.9806
1.02438	1.12234	0.99338	0.9852
0.97913	1.17127	1.01828	1.0245
0.96718	0.97068	0.8552	0.99323
0.9779	0.83246	0.95983	0.97842
0.94334	0.99148	0.93542	0.98911
1.01422	1.12119	0.96027	1.00705
0.97421	1.11105	1.00544	0.99755
0.99901	1.01053	0.99645	1.01227
0.96629	0.92758	0.98515	1.01122
1.00009	0.99454	1.00915	1.01023
1.00292	0.93425	0.9665	0.98794
1.02067	0.99949	0.9794	0.99922
1.01009	1.01366	0.93269	0.99055
1.01177	1.00935	0.96481	0.98294
0.9893	1.07537	1.0116	1.00721
1.00766	0.97415	0.97224	0.9954
0.96833	1.02577	1.00488	0.98952
1.03252	0.95539	0.95218	0.98988
1.00815	0.99317	1.05358	0.98957
0.99698	1.09088	0.96582	0.99419
0.98971	1.03897	0.99963	0.99437
0.98223	0.95955	0.97848	1.00315
1.01529	1.00345	0.99114	0.99347
0.90625	0.99332	1.02043	0.97859
0.99577	0.92716	1.03244	1.00784
0.99681	1.01018	0.84502	1.00773
1.00523	1.03475	0.99277	1.00941
0.982	1.07192	1.01087	0.95722
0.96498	1.01157	1.06784	1.00126
1.01722	1.12737	0.96784	1.04611
0.99226	0.97706	0.98671	0.99983
0.99352	0.99914	0.94973	1.00711
1.00098	0.96053	1.02957	0.97287
0.97077	1.02762	0.93321	1.01138
1.01097	1.05422	0.96283	0.99612
0.97751	0.97302	0.93578	1.0068
1.00719	0.82183	0.93309	0.99317
0.98059	1.03106	1.03628	1.00344
1.00089	0.92906	0.95758	0.97931
1.02846	1.06616	0.9594	0.97617
1.01773	0.90964	1.1034	1.00119
0.97919	0.87388	0.94831	0.99356
1.00854	1.01608	0.85281	0.97833
0.95245	1.02745	0.91698	1.00669
0.97897	1.04253	1.00576	0.96753
0.99969	0.93749	0.9956	0.99388
0.96921	0.86153	0.97035	1.01087
0.99375	1.02096	1.01538	1.00342
1.03016	0.97102	0.88163	0.99609
1.00993	1.02239	0.99614	0.97802
1.00495	1.0058	0.96631	1.01631
1.01248	0.96552	1.00085	1.00734
0.96561	0.79278	0.96964	0.99133
1.02986	0.98707	0.97113	0.98613
0.97774	0.9962	0.88517	0.99713
0.99567	1.08223	1.06088	1.00463
1.00351	1.02002	0.98953	0.98559
0.97283	1.1549	0.99394	1.01102
0.97034	1.08035	0.99642	0.99302
0.98328	0.92485	0.99046	1.01606
0.97261	1.01408	1.03334	0.97708
1.01279	1.02635	0.96838	1.03216
0.9911	0.97158	1.0095	0.9125
1.0023	0.97174	0.9891	1.01389
1.00184	0.90964	0.93525	0.99931
1.01803	0.94726	0.96239	1.00636
0.99257	1.09612	0.78242	1.00349
0.99477	1.04974	0.95229	1.00337
0.96511	1.11724	0.92115	1.00155
0.98427	1.09348	0.8676	1.00664
1.0079	0.97684	1.01418	1.00865
1.00828	0.84127	1.00699	0.97703
1.00669	0.98021	0.9723	1.02028
0.98256	1.00687	1.01666	0.98021
0.98566	1.01247	1.05502	1.01785
1.00385	0.99237	0.97989	0.99753
1.02377	1.02748	1.00296	1.02838
0.97222	1.04724	0.98556	1.00514
1.00608	0.95239	0.98866	1.01283
0.99186	1.03394	0.97229	0.99898
1.0597	1.04165	0.97777	0.98561
1.01888	0.98893	0.95	1.0075
0.99098	1.0355	0.89968	1.01705
1.01198	1.04355	0.98269	1.03569
1.02059	0.99214	0.98299	0.98856
1.00873	1.02021	1.00549	0.9942
1.03657	1.01019	0.99362	1.00487
1.01112	1.12262	1.02153	1.00303
0.99492	1.0539	1.01855	1.02923
0.97998	0.9835	0.99414	0.99298
0.99506	0.96232	0.94939	1.00681
0.98153	1.01978	0.98887	0.97921
0.97309	1.06494	0.97259	1.01285
0.98662	1.04944	0.99884	0.99084
0.98061	1.01755	1.0056	1.00766
0.9877	0.95988	0.99769	0.97472
1.00309	0.96776	0.99951	0.98952
1.00806	0.96365	0.97082	1.00144
0.95952	0.96627	1.02374	0.97625
0.99479	0.99239	0.95575	1.01829
1.00969	0.97787	0.94122	0.99291
0.98815	0.86489	0.97147	0.93908
0.9817	1.06693	1.02585	1.00921
0.97911	0.97845	0.97988	0.97513
0.99999	1.03881	0.79715	1.003
1.01999	0.99849	0.93265	0.99257
0.96413	1.06597	0.94982	0.98139
1.0058	0.98419	0.92825	1.03631
1.02462	1.00969	0.94754	1.00992
1.04525	1.08822	0.99206	0.93197
0.99905	1.06189	0.95413	0.97388
1.00727	1.01867	1.01367	1.06611
1.01693	1.00772	1.04256	1.00564
1.01819	0.90359	0.98763	1.02483
1.00037	1.008	0.98243	0.99075
1.00248	0.99369	0.98452	1.00114
0.99869	1.03752	1.08197	1.00706
1.00757	1.07068	0.99526	0.99433
1.0083	0.95646	0.98732	0.98987
0.99849	1.0991	1.02511	0.94513
0.99137	1.04821	0.99484	1.01636
0.98182	0.93987	1.02153	0.98904
0.98136	0.90604	0.96718	0.98018
1.01713	0.9973	0.91542	1.02262
1.02077	0.91235	0.82233	1.01538
0.98558	0.9799	0.97713	1.00379
0.98946	1.10163	1.03791	0.99128
1.0242	0.93678	0.97707	0.99162
0.97362	0.84677	0.79225	0.96637
0.98677	1.03602	0.89143	0.99327
1.0081	0.9151	1.13974	0.94274
1.00216	0.96844	0.98341	1.00458
0.98565	0.93403	0.95548	0.98075
0.98654	1.0555	1.00004	1.03968
0.96297	0.9215	0.95619	0.99508
0.97286	0.96902	0.92799	0.99868
1.00345	0.99281	1.03732	0.99989
0.97244	1.03809	0.76004	1.08505
0.97934	0.73312	0.99132	1.01963
0.98542	1.18661	0.93052	0.97195
0.98672	1.05742	0.82982	1.00253
0.99962	1.06188	0.97412	0.9784
1.01299	1.12075	0.89951	1.00466
0.99025	1.03944	0.70724	1.01333
0.98963	0.98362	0.97176	0.98382
1.01895	1.01367	0.98885	0.96466
1.04649	0.92272	0.95782	0.99289
0.99498	1.02405	1.0079	1.00079
1.02779	0.91976	0.97738	0.96765
1.037	1.1208	1.02414	1.00164
0.96436	1.14699	0.99567	0.98658
1.00525	0.97216	0.95884	1.00746
0.97812	0.79785	0.80623	0.99748
0.94919	0.97378	0.87242	0.9896
1.03078	1.11553	0.88446	1.01279
0.98117	1.1015	0.93356	0.98613
1.00493	1.02539	0.97074	1.00083
0.96426	0.93194	1.03519	1.00732
0.96759	1.01762	1.03879	1.02532
0.98592	0.95349	1.02604	1.00829
1.01377	1.0045	1.04731	1.01616
1.00866	1.03855	0.99156	0.99681
1.02024	1.02022	0.96331	0.97587
0.97823	1.05959	0.94228	1.00384
0.99539	0.96252	0.96325	0.99447
0.9763	0.97601	1.05103	0.99621
0.99113	0.94932	1.02596	1.01332
0.97526	0.97062	0.88363	0.9851
0.97943	1.12036	0.95986	0.98677
1.01206	1.05317	1.01051	1.00647
0.98321	0.9523	0.9826	1.00629
1.02961	0.965	1.04955	1.01058
0.91906	0.9951	0.9815	0.99006
0.99261	0.93093	1.07515	0.98574
1.00983	1.01784	0.73248	0.98975
0.99663	1.01444	1.004	0.98949
0.98343	1.11333	0.95576	0.97536
0.98233	0.97862	0.87331	1.0047
1.0073	1.11479	0.8882	1.04452
0.99976	1.00162	1.1631	0.99027
1.0109	1.02307	0.98299	1.00873
0.99447	0.97165	0.99975	0.97692
1.01071	1.03178	0.98361	1.03876
1.00932	1.02767	1.00584	1.00521
0.97468	0.93962	1.01378	0.969
1.0117	0.73355	0.97628	0.99704
0.98172	0.97499	0.98579	0.98129
0.99957	0.96994	0.82712	0.99453
0.99362	1.05247	1.00919	0.99551
1.03039	0.88207	0.93715	1.00766
0.98237	0.85752	0.93223	0.97397
0.98502	1.05117	1.00842	0.99804
0.96563	1.00661	0.97968	0.97759
0.94906	1.07624	0.99783	0.98038
0.95874	0.92668	1.02279	1.00959
0.95554	0.84547	0.95972	1.02252
0.99861	1.00945	0.99741	1.00695
1.02805	0.95976	0.9389	0.98945
0.99945	1.03545	1.00471	0.96415
0.99712	1.0462	1.01325	1.00724
0.98938	0.92553	0.96207	1.0002
0.96232	0.78261	1.03246	1.00028
1.01291	0.96103	0.98206	1.01504
0.98308	0.96734	1.03877	0.99678
0.99286	1.05575	0.98981	1.01478
1.00932	1.01263	0.9969	0.96976
0.96491	1.09631	0.96414	0.99034
1.00395	1.09337	0.99282	0.986
1.01682	0.896	1.0289	1.04655
0.98238	0.99392	1.0861	0.95752
1.03085	1.01412	0.89156	1.04516
0.9864	1.01863	0.97041	0.89464
1.01452	0.9813	1.0475	1.00876
0.99278	0.86383	1.07918	0.9952
1.01234	0.95387	0.96918	1.01046
1.00688	1.09358	1.04559	1.01643
0.9935	1.07182	0.95352	1.00588
0.97726	1.12718	1.05495	0.98693
1.00073	1.11713	0.91003	1.00407
1.01604	0.99366	0.95911	0.99586
0.9854	0.86519	0.96705	0.99172
0.98384	0.98749	0.90772	1.01429
1.00054	0.98961	1.02742	0.99568
1.02462	1.02846	0.98844	1.02018
0.97757	0.98303	0.93815	1.01399
1.0053	1.03276	1.10216	0.99624
0.97031	1.02349	0.95279	0.98232
1.01716	0.96433	0.87724	1.04877
1.01177	1.04053	0.8849	0.99221
1.01495	1.05442	1.00762	0.98828
1.01341	0.99038	1.02475	1.02199
1.00616	1.10128	0.94809	1.00438
1.00175	1.04484	1.01654	1.01067
1.02288	0.97585	0.87044	1.00934
0.99862	1.02905	0.99701	0.99157
1.02954	1.01066	0.99998	1.01648
1.01383	1.10379	1.01257	0.99452
0.9992	1.06037	0.9514	1.01455
1.01623	0.99692	0.98636	0.99461
1.00893	0.95029	0.91433	0.9921
1.00134	1.02318	1.03445	0.9941
0.95192	1.07967	1.02484	1.00568
0.9885	1.06525	0.99294	1.00359
0.99202	1.01747	1.00183	1.01223
0.99369	0.97116	1.00019	0.99715
0.99338	0.96431	0.99244	0.99173
1.03738	0.97126	0.98544	0.99148
0.95117	0.98382	1.00416	0.9798
0.98621	1.02013	0.96835	0.99415
1.00191	0.97512	0.91116	0.99785
0.98815	0.91296	0.97522	0.94505
0.99016	1.04385	0.79522	1.02067
0.98658	0.98527	0.94141	0.99185
1.02131	1.07764	0.94047	1.02128
1.01834	1.00259	0.85927	0.99017
0.98372	1.01988	1.03913	0.97411
1.0361	1.00449	0.99825	1.02403
1.00021	1.01915	0.97916	1.00015
1.00385	1.09129	1.01115	0.91394
0.98601	1.05591	1.05348	0.9796
1.02944	1.01707	0.99681	1.04704
1.02304	1.00787	1.00451	0.98406
0.98829	0.9049	0.96685	1.0507
1.01606	1.03481	1.00227	0.99405
1.01358	0.97337	0.99509	1.00183
1.00127	1.03505	0.98224	0.99894
1.01347	1.06885	0.95486	1.00796
0.99748	0.91187	0.92075	0.98806
1.02199	1.04297	0.98622	0.95766
0.97011	1.03593	0.99116	1.00912
1.0112	0.93216	1.01662	1.01266
0.99202	0.89764	0.98391	0.99025
1.00188	1.0411	0.98931	1.01782
0.99262	0.87302	1.03511	1.00704
0.97486	1.01526	1.01055	1.00803
1.00067	1.09823	1.00611	0.97429
1.00962	0.92156	1.01249	0.99882
1.00691	0.87752	0.99019	0.97389
0.97459	1.03947	0.99968	1.01235
1.02507	0.90168	0.99099	0.9623
0.99264	0.94921	0.97358	0.99231
0.98233	0.97593	0.98776	0.95342
1.00539	1.05187	0.98173	1.02601
0.99701	0.92837	1.01469	0.97003
0.9909	0.94128	0.99122	1.00443
0.98913	0.99613	0.96384	1.00372
0.96716	1.07164	0.9819	1.10782
0.98014	0.73964	1.03743	1.01332
0.98159	1.1615	1.01556	0.97706
1.0061	1.07059	0.78464	1.00729
1.02074	1.04655	0.93456	0.99535
1.00111	1.16148	0.93265	0.99242
0.98328	1.05763	0.96883	1.02119
0.99906	1.01913	0.91042	0.99027
1.01644	0.98971	0.98208	0.96756
1.03492	0.93393	0.94104	0.99007
1.01196	1.04548	1.02435	0.98228
1.05804	0.93344	1.05011	0.98557
1.04163	1.08324	0.98056	0.99324
0.94123	1.09394	1.00228	0.96614
1.01201	0.9448	1.00152	1.00558
1.00252	0.79789	1.10323	0.99731
0.9327	1.00795	0.96953	0.9795
0.99972	1.08061	0.97952	0.99468
0.98462	1.07779	0.99912	0.97677
1.01804	1.01168	0.97638	1.0127
0.9803	0.93996	1.02772	0.9832
0.99175	1.04028	0.93964	1.00021
0.99338	1.00316	0.98675	1.0135
1.03995	1.02121	0.86178	1.00677
0.99328	1.05511	0.99663	0.99836
1.03318	1.01497	1.0238	0.99519
0.97085	1.03492	1.01268	0.98725
1.00657	0.95379	0.73381	1.009
0.97355	0.95898	0.91912	1.02304
0.97702	1.00113	1.09748	1.00331
0.97908	0.9331	1.00273	0.99712
0.97974	1.15055	0.94536	1.02517
0.98419	1.06478	1.01785	0.9937
0.98537	0.97072	0.93356	0.97758
1.00531	0.93515	0.95145	0.993
0.95242	0.95949	1.02226	1.02402
0.99189	0.90712	0.71759	0.98492
1.00643	1.05314	0.98464	0.98036
0.98014	1.00397	0.96933	0.98757
0.98722	1.06632	0.81137	0.99319
0.97762	0.97982	1.0063	0.97531
1.00842	1.11976	0.84922	1.03829
0.99647	1.00489	0.69244	0.99755
1.02485	1.03743	0.98271	0.97711
1.00208	0.97393	1.00189	0.99032
1.01561	1.02973	0.96354	1.01586
1.02378	1.00732	0.98077	1.02561
0.97158	0.89006	0.97184	0.9542
1.00421	0.71182	1.01574	1.01441
1.00359	0.92205	0.9951	1.00369
1.00289	0.96986	0.95863	0.96478
0.96432	1.04823	0.80924	1.02173
1.02013	0.90727	0.89146	1.00802
0.99113	0.85144	0.90051	0.97098
0.99615	1.05796	0.92006	1.00999
0.98021	0.97976	0.98614	0.98004
0.92694	1.09167	0.98888	0.99998
0.9455	0.92444	0.98478	0.99833
0.95276	0.8454	1.0258	1.03564
0.98287	0.93838	1.03193	0.98116
1.02419	0.99714	1.01411	0.99528
0.99216	1.01605	0.95044	0.98959
0.99329	1.06312	0.93266	0.99268
0.95384	0.89356	0.94171	0.98602
0.96899	0.77218	1.03813	1.01362
1.00679	0.93617	1.01089	0.98876
0.98414	0.97428	0.86526	0.98574
0.9796	1.05436	0.97013	1.01251
1.0057	1.02643	1.01432	0.98674
0.97951	1.04091	1.00528	0.98617
1.01497	1.06463	0.9866	0.98772
1.02014	0.89815	0.94453	1.05208
0.98014	0.98342	1.11199	0.97584
0.99673	1.01211	0.76727	1.03087
0.97429	1.04218	0.97444	0.88452
1.02736	1.00753	0.94999	0.98338
0.99795	0.84237	0.89082	0.99866
1.00174	0.99929	0.90505	1.0108
1.01494	1.0778	1.13291	0.99715
0.96014	1.02253	0.9971	0.99384
0.96842	1.11672	1.0092	1.0129
0.98784	1.09475	1.00367	1.01269
1.01075	1.03105	1.00031	1.00174
0.96872	0.88311	0.99445	0.99878
0.9923	0.98605	0.97295	1.02838
1.00275	0.98011	0.95735	0.99494
1.00691	1.03982	0.81661	0.99968
0.98533	0.99271	1.02541	1.01172
0.98285	1.04069	0.95069	0.99957
0.97434	1.00722	0.91164	0.98812
1.00444	0.96827	0.98893	1.00987
0.98907	1.03269	0.98456	0.99272
1.00248	1.06593	1.01095	0.99502
0.97385	1.01874	1.01995	1.0092
0.99894	1.13994	0.98443	0.98671
1.00874	1.02479	0.9892	1.00318
1.02788	0.94218	0.95076	1.02535
0.99842	1.04627	1.00578	1.00778
1.03184	1.03048	0.99794	1.02217
1.01593	1.0895	0.97028	0.98267
1.00102	1.13109	1.05715	1.01254
0.9908	1.00734	0.99172	0.99108
1.02135	0.96099	1.0214	0.98674
1.00777	1.01632	0.95703	1.00682
0.996	1.09586	0.99987	1.01663
1.01593	1.09991	0.99098	1.00213
0.98971	0.97404	0.97724	1.02103
0.98823	0.99865	0.97822	1.0137
0.99843	0.96403	1.08306	0.98714
1.05973	0.98107	0.93151	1.00662
0.9317	0.99459	0.97195	1.01076
0.99853	1.04337	1.04179	0.98767
0.98496	0.9678	1.06886	1.00277
0.98815	0.94235	0.96056	0.93354
0.99493	0.99114	1.03255	1.03007
0.99203	1.02639	0.9497	0.99656
1.01214	1.10857	1.06265	1.01637
1.00263	1.04908	0.89523	0.97934
1.01307	0.95454	0.95935	0.97041
1.01574	1.01861	1.01384	0.98721
1.00504	1.00635	0.91605	0.98968
0.99919	1.09027	1.02953	0.92593
0.97431	1.0289	1.02309	1.00109
1.03578	1.02803	0.92314	1.01244
1.01154	0.99288	1.07336	0.97338
0.97727	0.91911	0.96104	1.06146
1.00825	1.03919	0.89335	0.9966
1.00591	0.9359	0.87147	1.01414
0.97574	1.04144	0.99818	0.99617
0.9983	1.0733	1.04939	1.01179
0.97802	0.88819	0.93462	1.00616
1.01934	0.97269	1.02677	0.9592
1.01559	1.04717	0.86996	1.00515
1.01156	0.92067	1.00154	1.02376
1.01426	0.87441	1.03171	0.99929
1.01934	1.09164	1.04464	1.01451
1	0.89246	0.94032	1.00678
0.96697	1.01561	0.98241	1.01606
0.97287	1.09385	0.9395	0.97903
1.00133	0.88918	1.04282	0.99581
1.01441	0.92873	1.04663	0.97984
0.99139	1.06177	0.98884	0.99392
1.02137	0.88073	1.01441	0.96865
0.99801	0.94954	0.97658	0.99348
0.96486	0.98051	0.97152	0.93627
0.98608	1.02844	0.99462	0.99943
0.99236	0.94487	1.02482	0.97206
0.99953	0.89696	0.95817	1.0009
1.0297	0.96085	0.91408	1.00151
0.97788	1.11709	0.96926	1.08018
0.97156	0.76002	0.81351	1.01118
1.00841	1.12536	0.93889	0.96106
0.98992	1.07432	0.94651	0.99857
1.00415	1.01771	0.86824	0.98171
1.01098	1.15903	1.04292	0.98813
1.00407	1.03118	0.96482	1.02638
0.98686	1.04811	0.97572	0.99544
1.01262	1.03026	1.02555	1.00048
1.01731	0.97472	1.06327	0.98761
1.02965	1.06436	1.03524	0.99363
1.06665	0.98229	1.002	0.9902
1.00689	1.06206	0.98496	0.99075
0.96564	1.04867	0.99103	0.96509
1.0202	0.94246	1.00145	0.97788
1.02305	0.85063	0.98936	1.00066
0.93928	1.07898	0.92645	0.98651
0.99104	1.03979	0.9508	0.99013
0.99261	1.0427	0.99782	0.99501
1.00264	1.03869	1.00189	1.01512
1.00281	0.96338	1.04167	1.00031
1.01678	1.05375	0.95693	0.97413
1.02052	1.05485	0.97739	1.00689
1.02526	1.04787	1.03299	0.99059
0.99221	1.07004	1.00182	0.99598
1.00358	1.00973	1.06091	0.99224
0.98047	0.99409	1.02499	1.00082
1.02333	0.93832	0.9704	1.00638
1.00699	0.95823	0.96822	0.99495
0.95245	0.95952	1.00468	1.01192
1.01396	0.90467	0.96912	0.99472
1.01114	1.1562	1.00527	1.02931
0.97146	1.07434	1.00736	0.97609
0.99703	0.98048	1.02583	0.97972
0.99284	0.92508	1.0088	0.98182
0.98283	0.96581	0.97574	1.03931
0.99499	0.89195	0.98108	1.00286
0.98888	1.06544	1.04257	0.99321
1.04486	0.99004	1.06317	1.00525
0.99046	1.00784	0.79656	1.00265
1.00064	0.99178	0.98455	0.9732
1.00153	1.14172	0.96084	1.0475
1.0093	1.01989	0.99421	0.99805
1.01444	1.0467	0.88514	0.97193
1.00938	0.97065	1.00181	1.0033
0.99444	1.01091	0.9268	1.00263
1.02276	0.95216	1.02125	0.99717
0.96895	0.84659	1.03791	0.93489
1.0004	0.72698	0.99569	1.00409
0.9762	0.90224	1.03153	1.00488
0.98452	0.99	1.02035	0.96432
0.95342	1.03631	1.0418	1.01693
1.02223	0.9291	0.96859	0.9934
0.99084	0.86355	0.97835	0.98426
0.99315	1.04187	0.9738	1.01497
1.01153	0.94612	0.95099	1.0042
0.94419	1.11507	1.02933	1.00058
0.93213	0.90731	0.9132	0.99376
0.9718	0.86712	1.03441	1.01532
0.99557	0.93035	0.91169	0.97661
1.03519	1.01236	1.02111	0.99476
0.98517	0.95257	1.022	0.98981
0.99666	1.0441	1.0022	0.9935
0.95599	0.84176	0.64989	0.98001
0.9773	0.80332	0.95387	1.00994
1.02036	0.8964	1.06835	0.99248
0.99121	0.99065	1.01974	0.9847
0.97638	1.06717	0.95426	1.01398
0.97833	0.9963	1.00579	0.99636
[truncated: 8,767 more rows]

## Sheet: Fig. 2b
4 Chol					8 Chol					12a Chol					12b Chol					12c Chol					12d Chol					16 Chol
s-DR	e-DR	R-s-DR			s-DR	e-DR	R-s-DR			s-DR	e-DR	R-s-DR			s-DR	e-DR	R-s-DR			s-DR	e-DR	R-s-DR			s-DR	e-DR	R-s-DR			s-DR	e-DR	R-s-DR
0.027645	0.0290844	0.0252795			0.030416	0.035171	0.033912			0.047296	0.111509	0.084014			0.0758768	0.216114	0.0886553			0.13244	0.14051	0.0627558			0.0109771	0.147903	0.098854			0.167803	0.15899	0.090229
0.0258575	0.0275644	0.0240811			0.047334	0.0332	0.031893			0.046233	0.104017	0.07831			0.0550761	0.141553	0.0849967			0.05446	0.125733	0.0504505			0.0300087	0.144072	0.079869			0.137291	0.158055	0.085586
0.0250567	0.0260877	0.0235851			0.032459	0.03031	0.029744			0.045493	0.083255	0.05718			0.0477228	0.110025	0.0769869			0.0470985	0.110648	0.0475887			0.0395747	0.138878	0.066586			0.130398	0.133809	0.083272
0.0248173	0.0249374	0.0235153			0.032372	0.029508	0.02933			0.044395	0.081204	0.051673			0.0423616	0.109713	0.0759898			0.0360119	0.109625	0.0458858			0.0313294	0.135223	0.061293			0.096112	0.128959	0.080621
0.0243511	0.0248308	0.023327			0.031893	0.029219	0.027477			0.036914	0.069364	0.046244			0.0415401	0.104209	0.0710914			0.0344264	0.0998522	0.0384632			0.0378819	0.13032	0.059948			0.094759	0.118	0.080416
0.0238929	0.0244606	0.0231564			0.026215	0.027966	0.027095			0.034796	0.064964	0.036146			0.0412626	0.0909408	0.0706569			0.0343791	0.0970533	0.0338044			0.0343355	0.114728	0.054538			0.082062	0.115347	0.07978
0.0238844	0.0244549	0.0229868			0.02486	0.027594	0.025446			0.034402	0.064912	0.031796			0.0394721	0.0795411	0.0678548			0.0317028	0.0954648	0.0334242			0.0256813	0.114147	0.052061			0.082054	0.112816	0.070632
0.0238462	0.0243948	0.0226966			0.024461	0.026385	0.024158			0.03295	0.063318	0.030659			0.0384765	0.0791315	0.0676045			0.0289999	0.0952765	0.0324303			0.0288624	0.107494	0.048759			0.078206	0.110689	0.069769
0.0231523	0.0243891	0.0226516			0.024265	0.026082	0.023948			0.032283	0.062941	0.030343			0.0352864	0.0779504	0.0586229			0.0271566	0.0951623	0.0322705			0.018811	0.100203	0.046182			0.07777	0.109461	0.067252
0.0229841	0.0238262	0.0223756			0.023626	0.025153	0.023259			0.031878	0.060127	0.030196			0.0349711	0.0716352	0.0444572			0.0268993	0.085781	0.030829			0.0233844	0.099779	0.045934			0.069439	0.106354	0.066456
0.0228453	0.023773	0.0223175			0.02319	0.024199	0.022926			0.031615	0.057304	0.026006			0.0340774	0.0712529	0.0390972			0.026396	0.085229	0.0281082			0.0184741	0.097458	0.037757			0.064929	0.105967	0.064946
0.0226564	0.0237385	0.0219873			0.02311	0.023906	0.022894			0.031012	0.05636	0.025765			0.0337422	0.0678197	0.0381847			0.0250803	0.0848228	0.0269063			0.0118232	0.095206	0.035572			0.060032	0.104824	0.063244
0.0224111	0.02322	0.0219665			0.022297	0.023702	0.022397			0.030791	0.056142	0.025628			0.0337347	0.0634543	0.0365345			0.0247469	0.0840309	0.0257174			0.0167661	0.093047	0.03472			0.047871	0.104729	0.059341
0.0222247	0.02321	0.0218286			0.022183	0.023144	0.022378			0.027674	0.047746	0.025102			0.0323298	0.0610417	0.0346726			0.0247172	0.0824891	0.0255069			0.0299484	0.091697	0.033356			0.044012	0.103898	0.057211
0.0219775	0.0231116	0.0215979			0.021413	0.022736	0.022031			0.025912	0.047027	0.024383			0.0315597	0.0598864	0.0333996			0.024216	0.0817176	0.0236266			0.0128418	0.091367	0.03132			0.041032	0.102365	0.055345
0.0218294	0.0230738	0.0215348			0.021345	0.022613	0.021879			0.025506	0.04352	0.024251			0.0314865	0.0592545	0.0324027			0.0227962	0.0814792	0.0233242			0.0189539	0.088149	0.030723			0.038919	0.099891	0.054192
0.0217416	0.0230103	0.0215037			0.021195	0.022426	0.021418			0.025081	0.042755	0.023647			0.0309981	0.0590823	0.032283			0.0223206	0.0810364	0.0230872			0.0262691	0.087656	0.026298			0.038775	0.099524	0.053642
0.0216146	0.022909	0.0213635			0.021165	0.022266	0.021325			0.024585	0.040257	0.023501			0.0202557	0.0588751	0.0308785			0.0218584	0.0802962	0.0228657			0.0203982	0.087642	0.025745			0.038695	0.099317	0.052288
0.0212719	0.022636	0.0213621			0.020912	0.022127	0.021182			0.024092	0.039153	0.023336			0.0215504	0.056473	0.030868			0.0215237	0.0783947	0.0220551			0.0131009	0.08628	0.024853			0.036719	0.098704	0.052086
0.0210175	0.0225943	0.0211293			0.020814	0.022077	0.020997			0.023608	0.037525	0.023118			0.0256743	0.0562644	0.0306705			0.0213182	0.0766712	0.0219318			0.0162707	0.083736	0.024681			0.036538	0.09473	0.047659
0.0210041	0.0225662	0.0211209			0.020732	0.021996	0.020464			0.022761	0.034115	0.022646			0.0237576	0.0530585	0.0197923			0.0208685	0.0759834	0.021908			0.0212792	0.083091	0.024629			0.035561	0.094379	0.04717
0.0204776	0.0224268	0.0210518			0.020597	0.021556	0.020407			0.022535	0.033788	0.022227			0.0227037	0.0524474	0.0215508			0.0203065	0.0753359	0.021598			0.0199429	0.082656	0.023604			0.033924	0.093191	0.046744
0.0202995	0.0222827	0.0210484			0.020553	0.021191	0.02038			0.022418	0.031047	0.021978			0.0244629	0.052411	0.018974			0.0195943	0.0751887	0.0215859			0.0171297	0.082425	0.023425			0.03298	0.092594	0.044859
0.0202121	0.0222606	0.0209126			0.020448	0.020528	0.020321			0.022417	0.030661	0.021962			0.0261996	0.0521401	0.0207009			0.0195399	0.0751586	0.0215827			0.0177858	0.080684	0.023326			0.03241	0.092306	0.043616
0.0200495	0.0221748	0.0208399			0.020417	0.020419	0.020093			0.021978	0.030167	0.021797			0.0258428	0.0507226	0.021567			0.0190205	0.0744318	0.0215678			0.0270628	0.079163	0.023093			0.027345	0.08993	0.041865
0.0198845	0.0218277	0.0206626			0.020407	0.020312	0.020018			0.021958	0.030139	0.021754			0.0258034	0.0495924	0.0254082			0.0188375	0.0741864	0.0213471			0.0243115	0.078531	0.023057			0.027305	0.08933	0.041797
0.0197861	0.0304928	0.0201885			0.020383	0.020309	0.019635			0.021818	0.029067	0.021472			0.0253373	0.0479048	0.0222876			0.0187336	0.0734504	0.0201307			0.0151887	0.078277	0.023002			0.027287	0.089068	0.040976
0.0197539	0.0215963	0.0197483			0.02038	0.020102	0.019411			0.021702	0.02904	0.021394			0.0248883	0.0473622	0.0232059			0.0184428	0.0730618	0.0198231			0.0235421	0.077734	0.022412			0.026387	0.08713	0.040613
0.0197008	0.021579	0.0196426			0.020351	0.020076	0.019365			0.021449	0.027545	0.021239			0.0248801	0.0465654	0.0256473			0.0183711	0.0680565	0.0192019			0.0315809	0.074604	0.02231			0.02555	0.086898	0.035969
0.0196016	0.0214836	0.0195517			0.020304	0.01946	0.019329			0.021407	0.02616	0.021131			0.0248571	0.0461006	0.0249832			0.0183106	0.066897	0.0191144			0.0324619	0.073824	0.022305			0.024981	0.086071	0.035261
0.0194608	0.0212157	0.0195226			0.02015	0.019419	0.019252			0.020919	0.025506	0.020832			0.0244421	0.0447923	0.0245517			0.0182716	0.0667414	0.0188166			0.0146776	0.072902	0.021938			0.024571	0.085529	0.033899
0.0193744	0.0211543	0.0192726			0.020014	0.018853	0.019157			0.020844	0.025368	0.020231			0.0237647	0.043381	0.0243206			0.0179407	0.0639795	0.0187785			0.0238635	0.067614	0.021828			0.024199	0.085243	0.03296
0.0192138	0.0210639	0.0189729			0.019861	0.018849	0.01911			0.020821	0.025337	0.020091			0.0237371	0.0430221	0.0242002			0.0177405	0.0635106	0.0187783			0.0153563	0.067213	0.021768			0.024132	0.084705	0.032138
0.0191669	0.0209936	0.0189524			0.01957	0.01863	0.018945			0.020778	0.024671	0.020081			0.0232464	0.0425883	0.0237034			0.017664	0.0590462	0.0186623			0.0240857	0.065334	0.021747			0.024057	0.084204	0.031283
0.0188537	0.0209148	0.0188847			0.019316	0.018462	0.018738			0.020274	0.023731	0.020052			0.0229427	0.0412378	0.0234594			0.0176367	0.0590185	0.0183275			0.0161784	0.064834	0.021526			0.023995	0.082631	0.030701
0.0184496	0.0207121	0.0188627			0.01909	0.018423	0.018591			0.02018	0.023075	0.019958			0.0228716	0.0409958	0.0233621			0.0174394	0.0590036	0.0183218			0.0220401	0.064795	0.021356			0.023497	0.08252	0.030364
0.018387	0.0206937	0.0186336			0.019035	0.018398	0.018104			0.020081	0.023042	0.019944			0.0225186	0.0393357	0.0232509			0.0172444	0.0586418	0.0182995			0.0233342	0.064175	0.021094			0.023495	0.082215	0.030228
0.0183546	0.0205895	0.018538			0.018993	0.018361	0.017864			0.019952	0.02268	0.019772			0.0225139	0.0384482	0.0230835			0.0169385	0.0555579	0.0182869			0.0189559	0.062757	0.020979			0.023091	0.082166	0.029837
0.0182557	0.0199915	0.0180334			0.018884	0.017985	0.017541			0.01995	0.022659	0.019312			0.0219369	0.0356065	0.0223019			0.0169346	0.0552413	0.0182253			0.0249849	0.059986	0.020975			0.023062	0.081364	0.027722
0.0181326	0.019927	0.0178743			0.01886	0.017944	0.017417			0.019877	0.02262	0.019302			0.021371	0.0340808	0.0214493			0.0169294	0.0551472	0.0182037			0.0156873	0.059699	0.020937			0.021981	0.08032	0.02735
0.0177011	0.0199037	0.0174189			0.018755	0.017583	0.017388			0.019806	0.022596	0.019143			0.0212381	0.0338512	0.0212854			0.0168692	0.0536114	0.0181358			0.0334353	0.059199	0.02091			0.021823	0.078466	0.027301
0.0175522	0.0195954	0.0173773			0.018736	0.017369	0.017298			0.019731	0.022544	0.019035			0.0205842	0.0337884	0.0211968			0.0168542	0.053492	0.0180064			0.0205989	0.058295	0.020381			0.021536	0.076431	0.026934
0.0175183	0.0194252	0.017356			0.018657	0.017214	0.017187			0.019613	0.022143	0.018981			0.0204749	0.0323407	0.021051			0.0166858	0.0528887	0.0177226			0.0303898	0.058209	0.020342			0.021233	0.076237	0.02649
0.0173715	0.0297163	0.0170914			0.018572	0.01715	0.016746			0.019441	0.021653	0.018785			0.020451	0.0312528	0.0208822			0.0166147	0.0515012	0.0176964			0.0162529	0.057819	0.020276			0.020839	0.074785	0.025157
0.0172013	0.0193977	0.0170411			0.018535	0.017015	0.016654			0.019349	0.021643	0.018749			0.0200312	0.0309985	0.0208127			0.0164471	0.0504499	0.017517			0.0247951	0.057308	0.020004			0.020006	0.07011	0.024917
0.0171649	0.0192478	0.0169388			0.018246	0.016817	0.016602			0.019318	0.021546	0.018531			0.019865	0.0306855	0.0206401			0.0163631	0.050374	0.0173883			0.0228031	0.055924	0.019906			0.01996	0.069965	0.024577
0.0169795	0.0190976	0.016926			0.018189	0.016812	0.016354			0.019239	0.021054	0.017942			0.0196998	0.0299245	0.0197334			0.01617	0.0496495	0.0173848			0.0210149	0.05569	0.019867			0.019014	0.068427	0.024217
0.0168477	0.0189909	0.0168425			0.017866	0.016731	0.016248			0.019125	0.020986	0.01784			0.0196725	0.0297242	0.0193254			0.0156375	0.04922	0.01693			0.0182278	0.055322	0.019838			0.018668	0.067613	0.024081
0.0167051	0.0188849	0.0167559			0.017671	0.016687	0.016137			0.019003	0.020269	0.017824			0.0194104	0.0292581	0.0192382			0.0155809	0.0488429	0.0168755			0.0260352	0.054327	0.019825			0.01843	0.067334	0.023577
0.0166938	0.018859	0.0167447			0.017586	0.016607	0.016063			0.018876	0.02018	0.017803			0.0193288	0.0288693	0.0191422			0.0153182	0.0480784	0.0162744			0.0293849	0.052706	0.019291			0.01836	0.067261	0.023552
0.0166739	0.0188584	0.0167371			0.017568	0.016587	0.015987			0.018611	0.020085	0.017754			0.0192353	0.0286045	0.0190656			0.0150288	0.0465715	0.0161919			0.0246153	0.051982	0.019278			0.018313	0.067143	0.023543
0.0165471	0.0186717	0.0166617			0.017554	0.016488	0.015955			0.018244	0.019456	0.017628			0.0192273	0.0278019	0.018743			0.0147236	0.0453637	0.016038			0.0305922	0.051308	0.018903			0.017701	0.065113	0.022795
0.0163389	0.0185722	0.0165516			0.017476	0.016472	0.015951			0.018237	0.019303	0.017467			0.0189876	0.0277935	0.0185287			0.0145388	0.0445666	0.0159486			0.0223399	0.04958	0.018867			0.017339	0.064049	0.022539
0.016295	0.0185125	0.016438			0.017388	0.016333	0.015817			0.018067	0.019154	0.017337			0.0188219	0.0269432	0.0184723			0.0142102	0.0443431	0.0159402			0.0295965	0.049226	0.018678			0.017296	0.063934	0.022537
0.0161566	0.0183286	0.0161819			0.017249	0.016296	0.01571			0.018063	0.019022	0.017315			0.018788	0.0268372	0.0180207			0.0141016	0.0443189	0.0159353			0.0257094	0.048087	0.018531			0.017107	0.063148	0.021744
0.0161269	0.0181158	0.015901			0.017204	0.016182	0.015646			0.017858	0.018919	0.017148			0.0186585	0.0267387	0.0180099			0.0139976	0.0432764	0.0157518			0.0162959	0.046835	0.018443			0.016955	0.062107	0.021657
0.0157789	0.0180995	0.0158724			0.017056	0.015851	0.015646			0.01728	0.018794	0.017121			0.0186025	0.0263163	0.0177729			0.0136743	0.0417811	0.0157342			0.0183529	0.046278	0.018376			0.016871	0.061644	0.021445
0.0157723	0.0180524	0.0157946			0.016865	0.01556	0.015617			0.017261	0.01869	0.017103			0.0185775	0.0256337	0.01743			0.0135663	0.0403063	0.0155698			0.0275805	0.04593	0.018312			0.016727	0.06124	0.021209
0.0156891	0.0180296	0.0155335			0.01681	0.015532	0.015524			0.017231	0.018582	0.016992			0.0185312	0.0246568	0.0172007			0.0135171	0.0400152	0.0152361			0.0215275	0.045801	0.01828			0.016499	0.06049	0.021046
0.0156313	0.0177352	0.0154566			0.016774	0.01552	0.015496			0.017086	0.018366	0.016854			0.0182826	0.0246196	0.0171137			0.0134362	0.0392134	0.0151647			0.0162483	0.045565	0.017991			0.016401	0.060271	0.020653
0.015598	0.0175808	0.0152192			0.016772	0.015414	0.015482			0.017078	0.01824	0.016848			0.0181914	0.0242391	0.0171075			0.013346	0.0391448	0.0149155			0.0162346	0.045359	0.017922			0.016386	0.059407	0.020631
0.0155883	0.0175492	0.0151709			0.01625	0.015167	0.015338			0.017053	0.018143	0.016712			0.0181493	0.0240498	0.0170753			0.0132212	0.039141	0.0148716			0.0250441	0.04485	0.017823			0.016319	0.058532	0.020582
0.0153375	0.0169584	0.0151584			0.016132	0.015031	0.015237			0.017037	0.01799	0.016258			0.0177788	0.0220229	0.0170517			0.0130821	0.0386177	0.0148387			0.0248054	0.043946	0.017779			0.016219	0.058386	0.02038
0.0149137	0.0168522	0.0150903			0.015985	0.014877	0.015048			0.01703	0.017795	0.016156			0.0176652	0.0217518	0.0167484			0.0130734	0.038523	0.0147688			0.0161781	0.043803	0.017729			0.016192	0.056487	0.020377
0.0148496	0.0167307	0.0150194			0.015945	0.014731	0.014963			0.01703	0.017767	0.016127			0.0176418	0.0216689	0.0167337			0.0129981	0.0377854	0.0146846			0.0205766	0.043585	0.017706			0.015939	0.056469	0.020342
0.0148003	0.0164879	0.0148566			0.015831	0.014645	0.014868			0.016893	0.017746	0.016052			0.0175587	0.0210998	0.016539			0.0126677	0.0372458	0.0143869			0.0228697	0.043319	0.017652			0.015847	0.056443	0.019926
0.0147702	0.0163747	0.0147252			0.015814	0.014603	0.01479			0.016728	0.017541	0.016044			0.017516	0.0210109	0.0164976			0.012573	0.0360854	0.0143378			0.0177112	0.042828	0.017517			0.015616	0.055973	0.019734
0.0147582	0.016339	0.0147095			0.015597	0.01459	0.014756			0.016579	0.017269	0.015937			0.0171979	0.0209296	0.0162314			0.012571	0.0352872	0.0142676			0.0145012	0.041933	0.017411			0.015547	0.055867	0.019674
0.0147145	0.0163004	0.0146073			0.015496	0.01459	0.01471			0.016537	0.017142	0.015934			0.0171673	0.0208719	0.016195			0.0121722	0.034988	0.0141273			0.0262334	0.041487	0.01738			0.015038	0.053149	0.0196
0.0145946	0.0162932	0.0145485			0.015424	0.014587	0.014571			0.016357	0.017032	0.0159			0.0171117	0.0207002	0.0161823			0.0121475	0.0346625	0.013786			0.0205242	0.041306	0.017279			0.015028	0.051626	0.019549
0.0144634	0.0162467	0.0144764			0.015414	0.01456	0.014526			0.015975	0.016964	0.015868			0.0164845	0.0205977	0.016175			0.0121167	0.0244201	0.0136807			0.00945237	0.040222	0.017223			0.014997	0.050496	0.019254
0.0142027	0.016183	0.0142719			0.015258	0.014505	0.014498			0.015906	0.016834	0.015476			0.0162889	0.0204348	0.0160112			0.0121119	0.0236866	0.013605			0.0119424	0.039861	0.017139			0.01495	0.050299	0.018772
0.0138645	0.0161108	0.014173			0.015057	0.014505	0.014394			0.015792	0.016814	0.015376			0.0159322	0.020386	0.0159702			0.0120651	0.0133811	0.0135538			0.0231014	0.039668	0.01712			0.014882	0.049358	0.018654
0.013814	0.0160103	0.014115			0.015024	0.014477	0.014154			0.015718	0.01679	0.015365			0.0159278	0.0203494	0.015516			0.0119647	0.0227316	0.0134999			0.0170737	0.039575	0.017074			0.014858	0.047839	0.018076
0.0137981	0.0153817	0.0140783			0.014756	0.014469	0.014151			0.015497	0.016787	0.015267			0.0158014	0.0202637	0.0154509			0.0119566	0.0219807	0.0134927			0.0207361	0.038732	0.017054			0.014681	0.04683	0.017912
0.0137877	0.0153794	0.0140316			0.014725	0.01446	0.014103			0.015425	0.016644	0.015202			0.0155404	0.0202402	0.0153016			0.0119115	0.0193953	0.0134727			0.012423	0.038663	0.016876			0.014652	0.046637	0.01758
0.013301	0.0153453	0.0140043			0.014314	0.01433	0.01406			0.01526	0.01662	0.014999			0.015474	0.0200629	0.0150453			0.0117641	0.0211233	0.0134383			0.0146163	0.037882	0.016829			0.014611	0.04656	0.017194
0.0131185	0.0151063	0.0139896			0.014184	0.01432	0.013906			0.015041	0.016522	0.014955			0.0152742	0.0199768	0.0147354			0.0115374	0.0222968	0.0134128			0.0186183	0.036407	0.01657			0.014477	0.046317	0.016929
0.0131033	0.0149294	0.0137813			0.013914	0.014281	0.013639			0.015028	0.016424	0.014945			0.0152407	0.0199201	0.0147146			0.0114973	0.0222411	0.0132062			0.0126552	0.035913	0.016544			0.014401	0.046315	0.016912
0.0130776	0.0148465	0.0136935			0.013879	0.013748	0.013567			0.014943	0.016388	0.014918			0.0152091	0.0192891	0.0146732			0.0114558	0.0251689	0.0131776			0.0242397	0.03571	0.016527			0.014235	0.045025	0.016907
0.0129937	0.0148112	0.0136932			0.013825	0.013674	0.013488			0.014865	0.016195	0.014796			0.0149634	0.0192454	0.0144537			0.011443	0.0261512	0.0130059			0.0258325	0.035368	0.016492			0.013656	0.04429	0.016197
0.0129898	0.0147234	0.0136524			0.013691	0.013398	0.013065			0.014843	0.015833	0.014659			0.0149543	0.0189457	0.0143871			0.0114282	0.0250834	0.0128711			0.0301626	0.034893	0.016474			0.013369	0.041534	0.015978
0.0127106	0.0144586	0.0135525			0.013556	0.01334	0.013059			0.014831	0.015795	0.01463			0.0148542	0.0180557	0.0139953			0.0114207	0.024982	0.0128662			0.0136323	0.034733	0.01647			0.01314	0.039614	0.0159
0.0126841	0.0144028	0.0135445			0.013445	0.01327	0.013022			0.014815	0.015603	0.014628			0.0147834	0.0179335	0.0137333			0.011262	0.0238246	0.0124795			0.0117429	0.034704	0.016389			0.012991	0.037142	0.015776
0.012672	0.0142049	0.0135363			0.013292	0.013187	0.012973			0.014727	0.015519	0.014426			0.0147431	0.0178419	0.0136132			0.0110685	0.0229476	0.0124524			0.0215959	0.034656	0.016358			0.012947	0.037101	0.015775
0.0125106	0.0141621	0.0135237			0.013123	0.013008	0.012934			0.014631	0.015491	0.01441			0.0147325	0.0178065	0.0134106			0.0110188	0.0222035	0.0122927			0.0256596	0.034335	0.016073			0.012891	0.037054	0.015664
0.0124762	0.0141079	0.0135118			0.013118	0.012904	0.012629			0.014566	0.015376	0.014144			0.0147027	0.0175282	0.0133769			0.0109818	0.0215522	0.0121757			0.0210358	0.033834	0.016027			0.012782	0.035923	0.015532
0.0124512	0.0138394	0.01328			0.013014	0.01285	0.012473			0.014565	0.015278	0.01414			0.0146309	0.0172201	0.0133716			0.0108277	0.0213077	0.0121222			0.0190698	0.033435	0.015769			0.012483	0.035859	0.015529
0.0122144	0.0137934	0.0130545			0.012819	0.012787	0.012449			0.014336	0.015076	0.013896			0.0145404	0.0171147	0.0130283			0.0105479	0.0211942	0.0120178			0.0173676	0.033288	0.015623			0.012083	0.034082	0.015282
0.012121	0.0136391	0.0129676			0.012594	0.012768	0.011929			0.014209	0.014852	0.013882			0.0144856	0.0169776	0.0128853			0.0104431	0.0201969	0.0119873			0.0198187	0.033013	0.015604			0.01205	0.033844	0.015238
0.0118496	0.0135566	0.0129494			0.012328	0.01276	0.011577			0.013891	0.014803	0.01384			0.0144734	0.0168652	0.0128689			0.0104067	0.0200357	0.0118586			0.0110858	0.032622	0.015519			0.012027	0.03146	0.015196
0.011808	0.0134977	0.0125546			0.011782	0.012689	0.011553			0.013806	0.014753	0.013805			0.0143147	0.0168086	0.0128254			0.0103178	0.0194823	0.0118417			0.017436	0.032478	0.015447			0.011876	0.031211	0.01486
0.0117808	0.0133133	0.0125445			0.011675	0.012578	0.011463			0.01359	0.01465	0.013757			0.0142255	0.0167831	0.0126813			0.010287	0.0189116	0.0116873			0.0175282	0.032462	0.015405			0.011859	0.030533	0.014671
0.0117257	0.0129898	0.0123509			0.01165	0.012001	0.011215			0.013176	0.014588	0.013697			0.0139046	0.0167551	0.0125484			0.0102512	0.0188123	0.0116817			0.0253185	0.032368	0.015378			0.011837	0.029267	0.014598
0.0116765	0.0127745	0.0119489			0.011577	0.011954	0.011202			0.013173	0.014364	0.013468			0.0139011	0.0167454	0.0119219			0.0101826	0.0186442	0.0115919			0.0194455	0.032319	0.01531			0.0116	0.028482	0.014588
0.0115211	0.0127401	0.0117981			0.011075	0.011778	0.011173			0.012983	0.014323	0.013426			0.0136307	0.0167114	0.0116972			0.0100097	0.0184828	0.0114792			0.0158137	0.032199	0.015249			0.011573	0.027684	0.014553
0.0108098	0.0126913	0.0117451			0.010679	0.011597	0.011152			0.012835	0.014087	0.013328			0.0134877	0.0165064	0.0111345			0.00976534	0.0183709	0.0113752			0.0227616	0.031876	0.015225			0.011435	0.027539	0.014192
0.0107592	0.0124293	0.011673			0.010375	0.011587	0.01115			0.012683	0.01388	0.013196			0.0134586	0.0163011	0.0109875			0.00974877	0.0182535	0.0112755			0.0274486	0.031742	0.015127			0.011392	0.027376	0.014086
0.0104731	0.0122682	0.0116279			0.010335	0.011479	0.010919			0.01252	0.013769	0.012984			0.0134567	0.0158771	0.0108841			0.00974507	0.0181318	0.0111208			0.0209041	0.03167	0.015028			0.01122	0.027284	0.014041
0.0102432	0.0118247	0.0114852			0.010216	0.011219	0.010797			0.012518	0.013675	0.012744			0.0133674	0.015358	0.0105107			0.00969813	0.0174358	0.0110588			0.0273227	0.031581	0.015018			0.011084	0.026814	0.014003
0.0100982	0.0117276	0.0112747			0.009859	0.011093	0.010354			0.012362	0.013391	0.012708			0.0133298	0.0152204	0.010357			0.00953944	0.0167624	0.0106585			0.0173356	0.031536	0.015003			0.010244	0.026607	0.013953
0.00996409	0.0109549	0.0109492			0.009649	0.010986	0.010044			0.011799	0.013188	0.012665			0.0130495	0.0147203	0.010142			0.00945281	0.0164423	0.0105563			0.0103061	0.031329	0.014447			0.01012	0.026419	0.013542
0.00992724	0.0105096	0.0108224			0.009484	0.010478	0.009995			0.011785	0.013157	0.012596			0.0126834	0.014685	0.00977391			0.00935457	0.0161882	0.0105201			0.024756	0.0312	0.0144			0.01003	0.022598	0.013044
0.00974429	0.0104977	0.0104134			0.009123	0.010459	0.009855			0.011621	0.012837	0.012553			0.0125027	0.0146651	0.00964171			0.00934394	0.0153564	0.0101273			0.0283756	0.030954	0.014294			0.009846	0.021835	0.012901
0.00933141	0.0104558	0.01038			0.009009	0.010207	0.009659			0.010859	0.01282	0.012505			0.0124192	0.0144569	0.00853058			0.00922957	0.0138233	0.0100344			0.0209539	0.030841	0.014196			0.009813	0.020714	0.012847
		0.0100008			0.008351	0.007446	0.008926			0.008608	0.012739	0.012355			0.0121872	0.0144364	0.00838053			0.00917203	0.0135367	0.00948859			0.0188568	0.030695	0.014195			0.008826	0.019722	0.012788
		0.00952213			0.007464	0.00727	0.008028				0.012134	0.012			0.0118873	0.0143642	0.00772019			0.00889746	0.0130221	0.0090795			0.0233225	0.030592	0.014144			0.008678	0.018721	0.012456
		0.00885013									0.011424	0.011901			0.0115862	0.014282				0.0086182	0.0128632	0.00889396			0.0167338	0.030456	0.013676			0.008387	0.018156	0.012354
											0.011209	0.011844			0.0114531	0.0141161				0.00834922	0.012827	0.00863348			0.0267832	0.030356	0.013619			0.008008	0.01795	0.012113
											0.011091	0.011649			0.0113416	0.0138863				0.00816338	0.0121489				0.0146658	0.02672	0.0136				0.01744	0.011315
											0.009996	0.011483			0.0112403	0.0137132				0.00729047					0.0238865	0.025276	0.013221				0.017177	0.011136
											0.009953	0.011092			0.00967693	0.0136454									0.0224304	0.025255	0.013196				0.01709	0.011134
										0.0079128	0.0127869				0.00823823	0.01327									0.0161407	0.024916	0.013101				0.016283	0.011009
										0.0121425		0.00705992			0.0079128	0.0127869									0.01986	0.024691	0.012951				0.016214	0.01098
0.00705992	0.00705992	0.00705992	0.00705992	0.00705992	0.00705992	0.00705992	0.00705992	0.00705992	0.00705992		0.0119327	0.010173			0.00705992	0.0121425		0.00705992	0.00705992				0.00705992	0.00705992	0.017094	0.024459	0.012899	0.00705992	0.00705992		0.015876	0.010495
												0.010167				0.0119327									0.0163389	0.023483	0.012657				0.015523	0.010204
												0.008666				0.0113709									0.0338341	0.023285	0.012454					0.010054
											0.00823823	0.01327													0.0115115	0.022957	0.012452					0.010041
																									0.0165818	0.02261	0.012423					0.009759
																									0.0206288	0.022237	0.01242					0.009341
																									0.0191224	0.022113	0.012272					0.009331
																									0.0212458	0.022084	0.012165					0.008784
																									0.0168252	0.021604	0.012003					0.00845
																									0.0198382	0.021309	0.011904					0.008423
																									0.0230976	0.021297	0.011873					0.008357
																									0.0272358	0.020909	0.01187					0.008193
																									0.0171739	0.020337	0.011812
																									0.0134167	0.020316	0.011735
																									0.0144064	0.020185	0.011726
																									0.0211746	0.020124	0.011612
																									0.0145815	0.020109	0.011588
																									0.0193238	0.019953	0.011578
																									0.0175755	0.019882	0.011517
																									0.0121382	0.019316	0.011465
																									0.0199939	0.018973	0.011411
																									0.0130428	0.018864	0.011375
																									0.0145214	0.018464	0.01133
																									0.0153867	0.017368	0.011296
																									0.019159	0.017062	0.01124
																									0.0190095	0.01687	0.011179
																									0.015982	0.016366	0.011135
																									0.0304555	0.016136	0.011047
																									0.0153291	0.015224	0.010919
																									0.018586	0.015156	0.010857
																									0.0104556	0.014768	0.010524
																									0.016665	0.014644	0.010212
																									0.0216142	0.013684	0.009994
																									0.0108606	0.012745	0.009925
																									0.0216144	0.012157	0.009826
																									0.0178606	0.010329	0.009587
																									0.0115142	0.010311	0.009416
																									0.0128616	0.010163	0.007251
