# Supplementary material for: Morphology remodelling and membrane channel formation in synthetic cells via reconfigurable DNA nanorafts
Source: Nat Mater. 2025 Jan 13;24(2):278–86. doi: 10.1038/s41563-024-02075-9 (PMC11790494; doi:10.1038/s41563-024-02075-9)
Supplement: Supplementary file 12 — Statistical source data. [file 41563_2024_2075_MOESM12_ESM.xlsx]

## Sheet: Fig. 3b
SDk	Fluorescence intensity
0.0648191	1068.01
0.0665791	1060.58
0.0659878	1124.41
0.067571	1137.29
0.0632517	1145.15
0.060178	1080.86
0.0623181	1189.5
0.0598073	1340.71
0.0598131	1248.55
0.0629481	1341.51
0.0618045	1286.29
0.0610931	1347.53
0.0589811	1349.13
0.0650487	1333.43
0.0609746	1251.43
0.0605738	1238.09
0.0558949	1296.28
0.057864	1285.42
0.0607261	1276.44
0.0579943	1442.82
0.0549614	1456.33
0.0584934	1321.57
0.0510831	1518.91
0.0500449	1440.48
0.0471495	1248.55
0.0526517	1341.51
0.0458837	1286.29
0.0418899	1347.53
0.0478516	1349.13
0.0495125	1333.43
0.0476849	1251.43
0.0466828	1238.09
0.044206	1296.28
0.0375002	1285.42
0.0463617	1276.44
0.0454445	1442.82
0.0434869	1456.33
0.0451462	1321.57
0.0444797	1518.91
0.0389236	1440.48
0.0376318	1194.25
0.0395274	1148.38
0.0329162	1033.64
0.0332573	1194.25
0.0274072	1148.38
0.0350693	1033.64
0.0297465	1210.97
0.0300541	1137.42
0.0325512	1225.07
0.0332478	1152.28
0.0317175	1135.29
0.0281686	1199.52
0.0295012	1305.92
0.0289995	1202.81
0.0264147	1176.94
0.0288727	1181.12
0.0294482	1195.14
0.0330942	1205.19
0.028068	1230.02
0.0228203	1301.72
0.0238306	1183.84
0.0295547	1228.29
0.0229096	1236.45
0.0274781	1167.79
0.0241717	1278.61
0.0230277	1238.2
0.024762	1102.76
0.0277281	1199.53
0.0268559	1279.22
0.0260118	1194.41
0.0201202	1288.16
0.0243647	1322.89
0.0257885	1269.15
0.0280615	1260.55
0.0255863	1283
0.023367	1338.17
0.0230481	1274.23
0.0263715	1264.99
0.0206427	1185.29
0.0299021	1249.29
0.024929	1245.45
0.0214922	1174.84
0.0241093	1266.2
0.0262385	1129.19
0.0222867	1055.08
0.0263562	1166.29
0.0229658	1156.38
0.0224072	1207.69
0.0246467	1172.96
0.0281685	1123.8
0.0251489	1203.42
0.0269948	1210.63
0.0284232	1131.05
0.0246675	1124.4
0.0246454	1072.47
0.0229765	1056.85
0.0278735	1094.25
0.025377	1114.97
0.0196329	1151.6
0.0222941	1212.55
0.0228072	1220.63
0.0216635	1269.02
0.020209	1143.96
0.0243718	1188.16
0.0271016	1050.32
0.0295153	1140.52
0.0215846	1113.72
0.0117406	1100.9
0.0213199	1076.68
0.0202706	1141.49
0.0253801	1077.17
0.0238715	1149.89
0.0240062	1115.77
0.0212989	1062.91
0.0236815	1116.11
0.0231776	1042.75
0.0240168	1089.24
0.021237	1104.73
0.0216834	1206.6
0.0254755	1111.41
0.0256362	1089.53
0.0264373	1219.43
0.0294936	1213.67
0.0204037	1177.38
0.0203542	1158.88
0.022269	1078.42
0.0256836	1180.83
0.0273036	1246.69
0.0276155	1227.84
0.0233457	1123.68
0.0176136	1131.03
0.019126	1171.64
0.0214679	1108.58
0.021863	1116.49
0.0232679	1291.31
0.0245095	1072.72
0.017964	1141.42
0.0201145	1076.78
0.021672	1144.38
0.0257703	1050.72
0.0233291	1058.85
0.024001	1148.75
0.0176511	1136.21
0.0164599	1324.54
0.0184485	1222.31
0.0202225	1226.89
0.0194556	1237.95
0.0175308	1290.41
0.0171521	1232.26
0.0195336	1237.13
0.0190436	1216.31
0.0149015	1240.13
0.0205779	1245.82
0.0171881	1148.5
0.0197645	1298.15
0.0197629	1163.44
0.0182524	1270.96
0.0211493	1176.06
0.0197482	1283.42
0.0178155	1105.58
0.0188564	1181.38
0.0225778	1141.71
0.0214963	1097.69
0.0169171	1167.08
0.0204582	1201.6
0.0151141	1121.47
0.0190418	1058.9
0.0187794	1185.58
0.0179149	1060.73
0.0234949	1182.37
0.0190956	1155.8
0.0181417	1202.09
0.0182697	1191.39
0.0205496	1057.74
0.0198359	1166.99
0.0223236	1168.81
0.0177645	1128.59
0.0217787	1156.73
0.0220263	1119.98
0.0201008	1079.59
0.0196421	1108.33
0.0232399	1077.61
0.0187554	1095.21
0.0187876	1023.17
0.0209885	1048.49
0.0185914	1072.72
0.0201713	1045.4
0.0219809	1021.65
0.0216947	1106.14
0.0160239	987.739
0.02088	1041.74
0.0196033	988.741
0.0201754	1019.21
0.0200433	1019.24
0.0215496	998.657
0.0196688	1070.96
0.0207915	982.631
0.0169205	1040.62
0.018846	1028.72
0.0141925	989.718
0.0197236	1028.77
0.0213876	982.287
0.0194593	1083.34
0.0197543	991.682
0.0170004	1009.45
0.0216013	1006.42
0.0148524	929.793
0.0214087	945.723
0.0194413	933.903
0.0188826	1014.99
0.0192136	993.499
0.0189495	1012.36
0.0194497	993.075
0.020924	866.133
0.0223941	896.739
0.0172817	915.451
0.0207917	940.242
0.0193961	1018.11
0.0214893	1021.99
0.0234517	1128.22
0.0221282	1160.62
0.0196689	1093.17
0.0214768	1005.24
0.0225424	1106.32
0.0223855	1176.29
0.0174482	1079.46
0.0177792	1012.69
0.0210514	1072.16
0.0197347	1032.29
0.0179583	1076.65
0.0214231	1026.4
0.0194875	1054.98
0.0210079	953.663
0.017818	1013.69
0.015678	1087.4
0.0193655	1063.24
0.0185336	1048.31
0.0193734	974.1
0.0197697	947.746
0.0172482	966.48
0.0177423	992.471
0.0195916	955.272
0.0191863	1013.12
0.0153256	955.941
0.0227629	988.334
0.0158789	831.541
0.016727	870.329
0.0167821	961.812
0.0167947	930.579
0.0182093	1017.25
0.0200263	912.637
0.0176469	984.048
0.0206812	895.508
0.0181977	949.575
0.0191537	936.703
0.0153819	902.003
0.0151625	974.501
0.0186827	1088.48
0.0176124	925.973
0.0171744	927.697
0.0183866	926.527
0.0185626	975.074
0.0168705	876.293
0.0159268	843.431
0.0172083	847.902
0.0177164	962.285
0.0197664	851.89
0.0171107	973.729
0.0181393	905.333
0.0163315	798.754
0.0155185	989.927
0.0193844	843.827
0.0173962	941.471
0.0168832	1008.8
0.0148461	957.88
0.0180686	887.755
0.0173526	940.55
0.0161684	901.85
0.0181094	945.059
0.0184163	949.895
0.0144077	982.054
0.0174473	960.864
0.0155439	991.555
0.0183227	947.251
0.00762267	917.684
0.0166536	861.405
0.0172583	899.716
0.0177878	967.964
0.0147083	921.572
0.0162296	979.874
0.0169906	1010.53
0.0183079	963.805
0.0166648	1051.13
0.0195799	930.62
0.0183198	940.533
0.0169878	912.409
0.0140571	972.287
0.0167837	811.347
0.0117784	929.341
0.0145574	1000.99
0.0122711	1040.82
0.0147667	950.373
0.0146209	942.059
0.0135917	961.049
0.0113388	1006.79
0.0119356	1017.89
0.0107544	907.853
0.0123545	898.687
0.0139986	964.388
0.0134213	1006.75
0.0156584	1013.7
0.0127826	1008.27
0.011879	1025.35
0.0128558	990.898
0.0138077	1069.22
0.0148416	993.173
0.0115021	881.606
0.0105887	978.945
0.0145801	886.515
0.011097	1079.8
0.0114397	1078.71
0.00961267	1013.06
0.0116836	990.005
0.00967987	964.46
0.0122914	1041.57
0.0111544	1070.45
0.0142292	917.198
0.0120736	1028.18
0.0100944	1066.99
0.0105427	1024.98
0.012307	1023.57
0.0164678	1055.39
0.0096363	986.459
0.0136694	923.36
0.0116983	998.944
0.0120781	1072.44
0.0096248	1039.7
0.0124555	1031.62
0.00954932	1012.83
0.0125299	1007.45
0.0113259	1128.07
0.0124007	926.696
0.0101694	1051.21
0.0118517	1038.89
0.0104525	1088.62
0.00955704	1078.91
0.0104069	1109.99
0.0118523	1058.58
0.0131152	1108.34
0.0101915	999.794
0.014574	1163.7
0.013481	1119.31
0.0142735	1126.51
0.0130091	1039.78
0.0140334	1054.17
0.0127836	1120.46
0.0123561	1280.04
0.0132914	1122.28
0.0145847	1082.67
0.00920062	1228.26
0.0113245	1123.36
0.0138041	1146.66
0.0139427	1149.82
0.0107616	1097.34
0.00981915	1083.05
0.0115883	1195.55
0.00948383	1132.64
0.009886	1113.54
0.0133447	1152.62
0.00924394	1047.14
0.0106087	1140.43
0.0119706	998.845
0.0114033	985.302
0.0108082	1168.65
0.0140219	1090.4
0.0115627	1059.65
0.00990841	1157.31
0.0106257	1155.74
0.0125361	1144.3
0.0107404	1101.38
0.0099752	1186.89
0.0121286	1125.57
0.0145033	1119.37
0.0100174	1127.61
0.0131489	1138.69
0.0143515	1268.57
0.0109911	1103.44
0.011811	1151.18
0.0116435	1072.11
0.014391	1218.63
0.0122817	1220.6
0.0108178	1204.11
0.0123278	1149.96
0.0131466	1167.75
0.0133949	1203.46
0.0108248	1277.17
0.0148095	1114.52
0.010388	1185.61
0.0139971	1016.94
0.011884	1224.79
0.0164604	1100.15
0.0177946	1100.58
0.0134387	1151.13
0.0126113	1104.56
0.0144821	1134.75
0.0128863	1132.18
0.0113145	1113.86
0.01016	1057.18
0.0128417	1116.36
0.0160534	1092.39
0.0136762	1226.17
0.0148426	1133.84
0.013438	1169.72
0.0166535	1149.21
0.0160666	1055.23
0.0131566	1005.69
0.0133073	1149.81
0.0138413	1035.22
0.0120933	1126.71
0.0136415	1106.05
0.0140996	1156.09
0.0138646	1070.08
0.0152599	1218.18
0.0124632	1129.51
0.0108271	1145.98
0.0133455	1104.08
0.0120403	1074.42
0.00958318	1096.45
0.0120669	1093.57
0.01252	1192.86
0.0135998	1189.21
0.0127108	1128.06
0.0132061	1110.61
0.0124576	1092.3
0.0118586	1177.27
0.0111953	1029.74
0.0125214	1087.78
0.0111776	1111.85
0.0117415	1215.01
0.0108631	1196.04
0.011973	1226.29
0.0153115	1152.37
0.0150067	1207.89
0.0141001	1149.84
0.012341	1062.75
0.0111843	1074.69
0.0118149	1104.24
0.0107436	1081.32
0.0133428	1060.17
0.0142822	1183.11
0.0120742	1090.31
0.0117139	1094.14
0.0111293	1071.71
0.0106726	975.735
0.00956482	1059.39
0.0129419	1072.82
0.0126321	1126.91
0.00859975	1101.14
0.0109831	1129.02
0.0122814	1110.93
0.0154166	1262.36
0.0133071	1164.41
0.0130903	1064.61
0.0123048	1051.22
0.0109691	1098.12
0.0106999	1141.48
0.0121663	1099.14
0.0112575	1059.03
0.00906499	1098.17
0.0104693	1063.39
0.00950394	1069.16
0.0127969	1133.58
0.0106266	1119.3
0.0101976	1061.74
0.00998837	1157.34
0.0139411	1192.6
0.0129221	1155.69
0.0121283	1096.25
0.0129117	1194.68
0.0119995	1068.73
0.0124302	1072.86
0.0160565	1145.38
0.014551	1102.54
0.012834	1146.85
0.0135891	1064.83
0.0128662	1156.21
0.0159149	1053.62
0.0109058	1069.64
0.0118786	1130.95
0.0134024	969.377
0.0140002	1015.31
0.0120884	1113.28
0.0134496	1066.71
0.0103218	1143.41
0.0128951	1127.71
0.0121504	1142.84
0.0116593	1102.57
0.0127533	1246.47
0.014683	1126.13
0.00991881	1236.12
0.0124076	1092.98
0.0127921	1065.4
0.0137066	1171.57
0.0110964	1084.14
0.0127073	1111.37
0.0145399	1132.42
0.0138708	1179.64
0.0150145	986.252
0.0131471	1053.2
0.0113436	1010.76
0.0138595	1175.78
0.0129997	1184.71
0.0127824	1067.99
0.0116061	1065.59
0.0136764	1111.97
0.0127135	1171.94
0.0115152	1089.5
0.01285	1142.26
0.0112512	1053.88
0.00945333	1095.22
0.0114893	1120.03
0.0123398	1082.95
0.0116851	1085.64
0.0114596	1045.59
0.0188963	1082.2
0.011945	1163.8
0.0127282	1164.31
0.0142402	1086.8
0.014702	1090.99
0.0126392	1113.82
0.0131582	1583.61
0.0126633	2017.92
0.014894	2320.02
0.0115818	2468.67
0.0140785	2789.6
0.012826	3183.37
0.0131038	3667.06
0.0153257	3727.99
0.015589	3816.71
0.0139641	4227.23
0.0141134	4433.17
0.0132902	4729.07
0.0115536	4780.35
0.0126146	4795.98
0.0133518	5201.48
0.0116536	5328.6
0.0110369	5327.9
0.0117025	5747.19
0.013375	5807.2
0.0126474	5748.73
0.0148557	5794.4
0.0137722	5818.41
0.0130217	6207.71
0.0102781	6390.75
0.0141413	6486.06
0.012781	6625.71
0.0122093	6613.71
0.0112679	6721.42
0.0160036	6790.09
0.0132513	6970.23
0.014344	6746.14
0.0126462	6989.42
0.0169209	7102.32
0.0155397	7091.32
0.0120061	7274.89
0.0127103	7325.71
0.0110048	7200.64
0.0116707	6265.46
0.0132727	6675.4
0.010191	6611.15
0.0106082	7067.36
0.0123828	6807.96
0.0122616	6868.74
0.0116934	7174.54
0.0111597	7142.82
0.012976	6968.84
0.0128501	6897.21
0.0117672	7439.76
0.0137395	7206.07
0.0120922	7319.09
0.0128274	7135.65
0.0119283	7082.64
0.0126618	7113.97
0.0138972	7448.69
0.0114504	7212.39
0.0150413	7347.4
0.0152208	7647.65
0.0128234	7374.59
0.0116903	7441.36
0.01342	7425.76
0.0144216	7545.75
0.0145209	7369.85
0.0137563	7460.07
0.013216	7928.58
0.0118552	7849.46
0.0162662	7968.56
0.01632	7770.63
0.0116135	7890.09
0.0119717	7986.81
0.0121559	7900.39
0.0122392	7922.87
0.0130749	7877.7
0.0149924	7647.81
0.0137942	7848.48
0.0115567	7815.17
0.0137667	8131.63
0.0134534	7808.84
0.0170567	8279.38
0.0163182	8146.16
0.0139703	8408.05
0.0136092	8238.97
0.0134274	8253.27
0.0130852	8365.71
0.0113545	8450.81
0.0115431	8203.99
0.0143412	8251.4
0.0130613	8356.92
0.0103563	8283.85
0.0130819	8387.75
0.0182517	8385.31
0.012961	8368.5
0.0109339	8540.85
0.0172166	8400.11
0.0135696	8658.59
0.0140634	8573.05
0.012529	8328.75
0.0118463	8568.5
0.0153193	8495.33
0.0152977	8754.15
0.0146756	8759.9
0.014194	8535.53
0.0108387	8888.61
0.0131699	8827.06
0.0132527	8751.7
0.0125137	8904.05
0.0144713	8833.05
0.0130583	8912.88
0.0149377	8685.53
0.0137636	9015.84
0.0141425	8708.25
0.0151248	8765.94
0.014437	9007.69
0.0164443	8721
0.0134781	8843.03
0.0148248	8791.79
0.0141289	8897.14
0.0130115	8890.69
0.015006	8969.15
0.0146917	9094.68
0.0138226	8888.62
0.0182675	8977.53
0.0187361	9177.77
0.0147279	8884.78
0.0137287	8978.77
0.0175954	9176.1
0.0151361	8943.87
0.0167314	9217.71
0.0141209	8965.12
0.0155335	9077.66
0.0177967	8899.56
0.0165248	9236.62
0.0147645	9025.4
0.0147492	9262.63
0.0161161	9129.57
0.0146002	9197.48
0.0126494	9221.61
0.0148982	9441.12
0.0154233	9725.46
0.0173791	9444.93
0.0179522	8801.73
0.0150251	9075.52
0.0165594	9096.17
0.0148294	9193.86
0.0170527	9360.18
0.0177762	9317.07
0.0154027	9312.63
0.0164847	8945.47
0.0134971	9051.95
0.0116005	9037.65
0.0156897	9227.78
0.0168053	9376.77
0.0154135	8992.81
0.0156543	9271.01
0.0215106	9243.63
0.0156843	9462.67
0.0151928	9342.29
0.0176938	9492.7
0.0147283	9181.14
0.015075	9559.17
0.0154044	9585.77
0.0162356	9795.7
0.0142091	8959.77
0.0170212	9279.76
0.0158731	9354.46
0.0138274	9041.3
0.0162372	9380.84
0.0137879	9081.51
0.0164476	9381.76
0.0162428	9627.81
0.0156502	9329.81
0.017649	9207.86
0.0155738	9420.41
0.0155389	9306.94
0.0173205	9055.39
0.0147606	9133.01
0.0132411	9227.12
0.0194366	9340.16
0.017448	9128.5
0.017494	9171.36
0.0164447	9194.11
0.0185043	8982.68
0.0180902	9410.96
0.0160979	9632.92
0.0163645	9228.26
0.0159933	9433.02
0.0173044	9243.01
0.0150747	9349.8
0.0132536	9216.66
0.0170912	9385.57
0.0159768	9296.92
0.0133649	9354.06
0.0152804	9559.37
0.0133332	9428.08
0.0107336	9360.49
0.0132978	8776.86
0.0189649	9282.63

## Sheet: Fig. 3c
Cy3		20 kDa dextran		GFP		40 kDa dextran		70 kDa dextran		150 kDa dextran		500 kDa dextran		2000 kDa dextran
0.0153524		0.0545847		0.0395289		0.436249		0.510098		0.955383		0.919359		0.927044
0.00822988		0.0106492		0.0176174		0.812641		0.712008		0.88386		0.951619		0.89806
0.0193588		0.180227		0.00884528		0.421484		0.728275		0.908115		0.949089		0.925999
0.0166962		0.113192		0.0105033		0.267595		0.535479		0.886809		0.870853		0.843038
0.0613805		0.0102579		0.0489678		0.52894		0.11709		0.889731		0.81921		0.86252
0.00304619		0.0398138		0.0480805		0.382372		0.282985		0.857946		0.792002		0.862701
0.0797402		0.0581307		0.0534762		0.191805		0.34695		0.827352		0.915051		0.863514
0.0397592		0.337919		0.0304072		0.366333		0.553775		0.944707		0.888851		0.879876
0.0227154		0.0983987		0.0130164		0.308845		0.672472		0.882493		0.872203		0.940875
0.0429105		0.000192318		0.172297		0.451047		0.661694		0.853877		0.93518		0.910533
0.0115578		0.359926		0.0505312		0.58256		0.947475		0.783006		0.936826		0.876337
0.0328373		0.245391		0.0247762		0.9568		0.439161		0.68194		0.822026		0.885067
0.000439621		0.0560358		0.0124153		0.294223		0.440557		0.891561		0.850012		0.853813
0.0420116		0.0470649		0.0237073		0.278644		0.459704		0.922902		0.865035		0.885049
0.0150209		0.0745414		0.0196212		0.368909		0.488974		0.861434		0.863851		0.909803
0.0214499		0.055688		0.0525548		0.432793		0.924118		0.720848		0.877297		0.891445
0.0179485		0.0310233		0.0104242		0.674788		0.415764		0.820129		0.865981		0.863891
0.0429705		0.00489673		0.0565369		0.496855		0.184521		0.903158		0.820142		0.843535
0.00911007		0.0807461		0.0298163		0.941142		0.692052		0.726836		0.87657		0.816876
0.0252655		0.00737116		0.0199153		0.415142		0.457469		0.761112		0.84172		0.859516
0.00254356		0.0355979		0.00610822		0.692922		0.626169		0.948972		0.826823		0.862643
0.0213441		0.0146534		0.00140164		0.182098		0.573166		0.893482		0.858553		0.849912
0.00888647		0.15894		0.00968592		0.616006		0.222932		0.91145		0.714964		0.891444
0.0546983		0.168676		0.0115958		0.341446		0.292		0.746777		0.892667		0.850997
0.0788065		0.0306577		0.000271467		0.530096		0.115295		0.761407		0.838847		0.938002
0.0102469		0.0766963		0.00333065		0.612024		0.736762		0.783509		0.909323		0.818597
0.0245962		0.000744835		0.0128976		0.471167		0.542948		0.948072		0.90885		0.802589
0.0513353		0.0373758		0.0160241		0.36369		0.712268		0.903082		0.880676		0.922262
0.0477308		4.28542e-06		0.0169381		0.63865		0.686179		0.772356		0.845843		0.865346
0.0349987		0.194414		0.00675799		0.471628		0.52301		0.891768		0.840773		0.882304
0.0602561		0.017919		0.00895343		0.358292		0.541129		0.828369		0.897347		0.899327
0.0659666		0.0152951		0.0144868		0.475625		0.152917		0.654183		0.910224		0.86662
0.0996184		0.0638243		0.0145559		0.364513		0.73018		0.863057		0.850596		0.843715
0.075814		0.0300978		0.00736182		0.307814		0.929521		0.84123		0.856693		0.878673
0.0149914		0.0397744		0.0232214		0.432854		0.397086		0.937341		0.814896		0.813205
0.0461041		0.0269779		0.0156032		0.442895		0.671577		0.860943		0.891099		0.921452
0.0011197		0.00718823		0.00542713		0.286151		0.339648		0.713798		0.810599		0.884585
0.0589577		0.0108391		0.0290581		0.761796		0.819331		0.877245		0.857441		0.956667
0.00639609		0.0897311		0.0048602		0.732836		0.78867		0.894621		0.881595		0.816915
0.028016		0.00125268		0.0373769		0.519861		0.767874		0.923494		0.882902		0.8364
0.0922795		0.00145341		0.00414066		0.556144		0.38761		0.938483		0.885612		0.902322
0.0669826		0.0140217		0.0379514		0.569707		0.45921		0.773692		0.866014		0.956133
0.0428576		0.0285895		0.0229213		0.287182		0.320684		0.929103		0.888672		0.840431
0.0321651		0.0165797		0.0196656		0.316022		0.46714		0.851159		0.860667		0.891624
0.00074323		0.0547131		0.0260698		0.371221		0.56443		0.879587		0.889103		0.860262
0.0116996		0.0844043		0.00646187		0.481256		0.619349		0.913664		0.823117		0.87054
0.00415187		0.0572278		0.0082516		0.455459		0.94105		0.959874		0.837911		0.829047
0.0730782		0.0550728		0.000341499		0.218177		0.893828		0.921911		0.750269		0.790946
0.0119034		0.0552851		0.0474851		0.259493		0.512736		0.882455		0.811796		0.865251
0.0323652		0.024941		0.037039		0.296498		0.240041		0.933554		0.841166		0.858199
0.034768		0.0614153		0.00758101		0.408249		0.560381		0.806228		0.914986		0.937397
0.0240694		0.0122304		0.0240473		0.332682		0.249215		0.942082		0.843036		0.838475
0.0328111		0.0418489		0.0378202		0.350751		0.374829		0.871988		0.901198		0.914236
0.0281131		0.0123752		0.00708262		0.341702		0.580657		0.921389		0.80722		0.872382
0.0067416		0.0330276		0.00253248		0.412087		0.530941		0.946011		0.796687		0.933486
0.0182225		0.0125561		0.00777339		0.411588		0.470803		0.822555		0.72702		0.923509
0.14467		0.0589037		0.0270849		0.935053		0.241117		0.918098		0.832701		0.912805
0.178487		0.0288316		0.0342643		0.448959		0.317183		0.852957		0.83585		0.905016
0.120631		0.00261988		0.0171676		0.388148		0.483522		0.873546		0.875623		0.915132
0.155561		0.0353445		0.0183915		0.571356		0.252616		0.822302		0.776223		0.930635
0.0320351		0.00583335		0.0110342		0.128454		0.463776		0.798636		0.860854		0.863865
0.0119588		0.0118127		0.0394158		0.330448		0.265039		0.813159		0.946741		0.963893
0.014049		0.0256842		0.0178914		0.275102		0.65542		0.76708		0.866801		0.953759
0.00606414		0.0103696		0.0488435		0.390256		0.297921		0.905928		0.817793		0.972886
0.0756308		0.0982268		0.0244901		0.580849		0.698613		0.843985		0.866768		0.972515
0.00351846		0.0638096		0.0381358		0.53862		0.466583		0.830525		0.884187		0.953233
0.0809982		0.000558272		0.0344261		0.165692		0.456963		0.740708		0.573086		0.956212
0.0146107		0.055784		0.0314919		0.0440246		0.123287		0.933562		0.886277		0.952347
0.0158685		0.0139885		0.00328196		0.466263		0.76756		0.79988		0.884846		0.971573
0.0754251		0.0138597		0.0354018		0.502221		0.704533		0.861647		0.873626		0.960054
0.0767312		0.00727031		0.0128439		0.167856		0.144312		0.904303		0.828326		0.973288
0.0649363		0.00884367		0.0159671		0.126499		0.0495417		0.923468		0.867985		0.945722
0.128938		0.000479508		0.0359769		0.238586		0.746123		0.882971		0.807846		0.943499
0.0312247		0.0336042		0.0288061		0.943569		0.648838		0.822955		0.917462		0.96197
0.0347169		0.00797751		0.00926421		0.428769		0.340343		0.955027		0.77908		0.950279
0.0185917		0.0587835		0.199286		0.435827		0.167591		0.940524		0.763872		0.951763
0.10662		0.0624997		0.0277518		0.512436		0.143094		0.860754		0.851452		0.942016
0.0157533		0.0230727		0.0219286		0.819192		0.940786		0.953619		0.841209		0.968436
0.0391091		0.00805438		0.0347176		0.337693		0.918705		0.956649		0.851566		0.96583
0.00623912		0.0616063		0.0134829		0.281513		0.724947		0.826588		0.824069		0.948596
0.0108207		0.0202845		0.0442345		0.911069		0.772456		0.915414		0.902546		0.94692
0.0660605		0.0167978		0.00956355		0.282408		0.564043		0.838931		0.823581		0.954621
0.113495		0.0656246		0.030962		0.265493		0.480531		0.961311		0.825161		0.954088
0.00418953		0.0135883		0.0197794		0.277242		0.272007		0.819615		0.882669		0.968219
0.0278404		0.0562452		0.0332104		0.339536		0.391789		0.718394		0.866494		0.958411
0.0308659		0.029397		0.0115358		0.485218		0.557531		0.824221		0.841548		0.956665
0.0660772		0.0296688		0.00608235		0.296213		0.69241		0.845088		0.880164		0.962843
0.0126464		0.0317747		0.0363299		0.487512		0.155861		0.775305		0.844024		0.939915
0.0582317		0.00664204		0.0352996		0.35928		0.40952		0.956453		0.85362		0.966676
0.0349983		0.00141874		0.104232		0.413152		0.535536		0.944385		0.888862		0.974388
0.0149899		0.0216204		0.0101529		0.361728		0.73111		0.938981		0.875336		0.959262
0.00657365		0.0280368		0.00701685		0.252522		0.45563		0.862637		0.878038		0.953566
0.0176188		0.0163253		0.023228		0.203515		0.174176		0.797236		0.801996		0.965769
0.0305608		0.0203324		0.0827454		0.606042		0.585306		0.916556		0.873079		0.960048
0.0471922		0.0429078		0.000819114		0.116274		0.354993		0.890405		0.838193		0.945566
0.0425422		0.0705619		0.00802927		0.149999		0.436674		0.886125		0.8681		0.941667
0.0293341		0.0623944		0.0429285		0.261595		0.428224		0.879032		0.901053		0.931768
0.14787		0.0206178		0.0169195		0.338589		0.543932		0.923552		0.819082		0.95673
0.0442576		0.0213779		0.0453069		0.25671		0.186421		0.873628		0.869433		0.962848
0.044989		0.0193048		0.0010942		0.329445		0.758016		0.844219		0.900786		0.972854
0.125266		0.0774692		0.00798272		0.50978		0.647222		0.892298		0.901597		0.953948
0.0288902		0.16404		0.0137661		0.459495		0.427189		0.921694		0.857428		0.958936
0.0114803		0.0127513		0.065998		0.298439		0.74659		0.919445		0.852794		0.959819
0.0211003		0.0116722				0.355254		0.366641		0.92398		0.77485		0.953187
0.0245987		0.0593681				0.142188		0.832016		0.849748		0.769659		0.960849
0.0459326		0.012316				0.0979797		0.764		0.826396		0.938192		0.951327
0.0352085		0.0421241				0.402593		0.357545		0.861644		0.854008		0.957369
0.0323367		0.0121181				0.381242		0.451621		0.946652		0.828175		0.958196
0.0710189		0.0505993				0.246447		0.260549		0.95004		0.838441		0.967315
0.0934462		0.0214547				0.37924		0.375889						0.965284
0.0287772		0.00454999				0.406985		0.343332						0.954215
0.00214452		0.0265215				0.39564		0.323004						0.962184
0.0593631		0.0383347				0.47978		0.796878						0.956724
0.0251066		0.0331085				0.41555		0.561424						0.951777
0.00960136		0.0577157				0.288518		0.472382						0.953376
		0.00692026				0.303034		0.206478						0.939529
		0.0743385				0.26473		0.13063						0.968987
		0.0572463				0.367925		0.500218						0.960567
		0.0474827				0.266221		0.0294356						0.965708
		0.0157835				0.234956		0.707165						0.961344
						0.324034		0.378811
						0.525212		0.392092
						0.31581		0.738849
						0.437368		0.26623
						0.0898516		0.180211
						0.316488		0.240901
								0.282092

## Sheet: Fig.3d
600	0.0413128
20000	0.0464259
27000	0.0264532
40000	0.405043
70000	0.489734
150000	0.867012
500000	0.854231
2000000	0.917618
