# Supplementary material for: Morphology remodelling and membrane channel formation in synthetic cells via reconfigurable DNA nanorafts
Source: Nat Mater. 2025 Jan 13;24(2):278–86. doi: 10.1038/s41563-024-02075-9 (PMC11790494; doi:10.1038/s41563-024-02075-9)
Supplement: Supplementary file 13 — Statistical source data. [file 41563_2024_2075_MOESM13_ESM.xlsx]

## Sheet: Fig.4b 
Synthetic channel sealing		Synthetic channel opening
3321.58		4532.02
3409.54		4275.13
3280.04		4412.12
3214.15		4379.74
3240.22		4165.72
1231.5		1947.2
633.446		2035.7
567.751		2151.49
512.375		2449.17
479.243		2867.81
469.899		3085.28
535.736		3583.91
513.467		3830.25
518.242		3951.43
545.784		4127.26
464.593		4209.77
427.634		4603.95
511.591		4620.67
529.206		4608.3
484.31		4539.95
474.032		4757.91
465.131		4909.91
501.733		4909.91
432.674		4909.91
411.243		4909.91

## Sheet: Fig. 4d
30 min		60 min		80 min		120 min
0.925137		0.875231		0.0410231		0.0380258
0.939099		0.950531		0.957366		0.0173124
0.923773		0.897582		0.597566		0.00876773
0.853865		0.923734		0.318565		0.0106148
0.906787		0.834136		0.306358		0.0466819
0.931903		0.879968		0.454076		0.0458748
0.854997		0.835793		0.379123		0.0507617
0.904736		0.849177		0.192052		0.0295099
0.909311		0.854938		0.373835		0.0128491
0.896023		0.929372		0.28363		0.146974
0.906527		0.831619		0.541482		0.0481006
0.878158		0.833669		0.414704		0.0241772
0.889323		0.857988		0.806329		0.0122631
0.921817		0.848575		0.405331		0.0231583
0.888082		0.899424		0.208212		0.0192436
0.924423		0.886741		0.943272		0.0499307
0.904747		0.922006		0.415252		0.0103167
0.946672		0.894165		0.689414		0.0535116
0.904964		0.859096		0.675729		0.028953
0.920697		0.848693		0.502096		0.0195264
0.909402		0.917578		0.447038		0.00607113
0.922676		0.862198		0.00507819		0.00140361
0.899593		0.801918		0.468464		0.009593
0.964628		0.906317		0.352684		0.0114629
0.917933		0.887676		0.633232		0.000271541
0.89873		0.717676		0.464525		0.00331959
0.940129		0.939071		0.615943		0.0127333
0.92129		0.815972		0.567411		0.0157714
0.915459		0.848467		0.963479		0.016656
0.89834		0.843789		0.577373		0.00671262
0.936856		0.858064		0.295326		0.00887397
0.951831		0.859698		0.55569		0.0142799
0.925467		0.836054		0.731245		0.014347
0.959218		0.814836		0.764424		0.00741642
0.925201		0.862783		0.435648		0.0226944
0.909892		0.946366		0.439024		0.0158506
0.967377		0.888578		0.294452		0.00539783
0.958		0.772242		0.951381		0.0282376
0.953064		0.905386		0.968321		0.0048367
0.920364		0.746294		0.966155		0.0360302
0.95181		0.848386		0.958218		0.00415788
0.954221		0.883876		0.966743		0.0365637
0.945828		0.878319		0.955326		0.0224077
0.925793		0.910279		0.954835		0.0200601
0.947405		0.933248		0.946672		0.0254074
0.896525		0.896752		0.966043		0.00642038
0.910429		0.704706		0.957656		0.00818407
0.882174		0.804909		0.960395		0.000341615
0.889022		0.827909		0.963453		0.0453325
0.885049		0.74157		0.95657		0.0357161
0.866647		0.842922		0.966931		0.00752397
0.946405		0.888451		0.954875		0.0234826
0.947816		0.91928		0.974652		0.0364419
0.940141		0.780191		0.959705		0.00703281
0.900126		0.877708		0.319303		0.0025389
0.922759		0.81551		0.962753		0.00771343
0.903773		0.738984		0.966434		0.0263707
0.909445		0.900998		0.95751		0.0331291
0.908732		0.865585		0.960964		0.0168778
0.892961		0.843381		0.971951		0.0180594
0.743338		0.812674		0.955477		0.0111573
0.949906		0.886821		0.958686		0.0379211
0.944177		0.879947		0.961032		0.017577
0.947392		0.865305		0.95447		0.046569
0.955742		0.919498		0.964547		0.0239046
0.628511		0.818288		0.964681		0.0367349
0.942215		0.803986		0.955048		0.0332803
0.951285		0.812024		0.951889		0.0325159
0.939458		0.784771		0.962158		0.00329277
0.594343		0.796764		0.958951		0.0341914
0.963523		0.898338		0.967542		0.012681
0.946606		0.953044		0.965022		0.0157161
0.952467		0.824914		0.953615		0.0347275
0.945723		0.834844		0.962542		0.0279996
0.973484		0.815022		0.955686		0.00917918
0.966226		0.958976		0.634884		0.16617
0.93892		0.836441		0.621644		0.0270025
0.967946		0.804844		0.965609		0.0214581
0.96049		0.879492		0.385496		0.0335527
0.963111		0.813054		0.941551		0.0133035
0.950928		0.932936		0.958603		0.0423607
0.953122		0.923349		0.953305		0.00947296
0.944388		0.842506		0.386077		0.0300322
0.969181		0.869968		0.491193		0.0193958
0.954948		0.910632		0.952888		0.0321429
0.950067		0.833705		0.708985		0.0114042
0.95178		0.818292		0.301214		0.00604558
0.964983		0.834332		0.956673		0.0350563
0.964204		0.865713		0.573314		0.034096
0.957954		0.855792		0.958117		0.0943928
0.964515		0.787694		0.790205		0.0102571
0.973848		0.868849		0.654888		0.00706643
0.967132		0.827714		0.950016		0.0237803
0.964233		0.853977		0.774829		0.0764218
0.957277		0.89186		0.960981		0.000819786
0.961888		0.954761		0.957247		0.00796531
0.968479		0.974093		0.319108		0.0411615
0.964651		0.956186		0.954592		0.016638
0.962003		0.965435		0.779037		0.0433432
0.956582		0.972663		0.538134		0.001093
0.95794		0.956284		0.0197829		0.0079195
0.966817		0.914835		0.0236032		0.0135791
		0.862768		0.959731		0.0619119
		0.928066		0.968492
		0.906277		0.969024
		0.89774		0.962722
		0.953804		0.940966
		0.968393		0.971856
				0.928846
				0.952834
				0.958296
